# Supplementary material for: Exploring the factors influencing alarm fatigue in intensive care units nurses: A cross-sectional study based on latent profile analysis
Source: PLoS One. 2025 Jul 7;20(7):e0327644. doi: 10.1371/journal.pone.0327644 (PMC12233232; doi:10.1371/journal.pone.0327644)
Supplement: S2 Table — (XLSX) [file pone.0327644.s002.xlsx]

## Sheet: Sheet1
Time used	source	Source details	total points	1、Gender：	2、Age：	3、Education：	5、The nursing unit you are in is:	6、Professional title	7、Position	8、Average monthly income:	9、Number of children	10、How often have you worked night shifts in the past year	11、The number of overtime hours you have worked in the past month (continuing to work outside the designated working hours)	12、What is your overall satisfaction with the current ICU work	13、Please choose the appropriate option based on your actual operational experience with ECG monitors, ventilators, and blood filters during work. 1.I will regularly adjust the range of instrument alarm values based on the patient's clinical symptoms.	13、2. Every time I go to work, I turn off the instrument alarm sound.	13、3.I usually hear some noise in the ward.	13、4.I think a lot of the noise in the ward comes from the monitoring equipment.	13、5.I will pay more attention to the instrument alarm sounds during certain shifts (such as night shifts).	13、6.In some shifts, the heavy workload in the ward hindered my quick response to instrument alarms.	13、7.When the instrument alarm keeps ringing, I will turn a deaf ear to it.	13、8.The sound of the instrument alarm made me feel anxious and uneasy.	13、9.My response to the low volume (yellow) and high volume (red) alarm sounds emitted by the ventilator is different.	13、10.When I am depressed or nervous, I am more sensitive to instrument alarms.	13、11.When the instrument alarm repeatedly sounds, I lose patience.	13、12.The sound of the instrument alarm made it difficult for me to focus on my work.	13、13.During visitation time, I won't pay too much attention to the sound of instrument alarms.	14、Please fill out the following form based on your real emotional experience in nursing work, select the answer that best reflects your actual situation from the five options on the right after each item, and mark a "√" in the corresponding position -1. In the past month, due to health issues, my work pressure has become more difficult to regulate.	14、2.In the past month, due to health issues, I was unable to complete the difficult tasks at work.	14、3.In the past month, due to health issues, I have been unable to derive pleasure from work.	14、4.In the past month, due to health issues, I feel that it is impossible to carry out certain work tasks.	14、5.In the past month, despite health issues, I have been able to concentrate and complete my work.	14、6.In the past month, despite health issues, I still feel energized and capable of completing all tasks.	15、1.I try to treat patients sincerely from the heart	15、2.I will adjust my own emotions from the positive forms that patients expect	15、3.I will adjust my emotions and attitude according to the patient's emotional changes	15、4.I will try to express my emotions to maintain a harmonious relationship with the patient	15、5.I will regulate my emotions appropriately and communicate with patients with a professional attitude to gain their trust	15、6.I am trying to understand the different situations between doctors and patients	15、7.I will bring the sense of mission as a nurse into my work and overcome emotional difficulties encountered	15、8.Even if the patient's language or behavior is inappropriate, I will suppress my anger	15、9.Although I feel scared, I am still able to tolerate verbal or nonverbal violent behavior from patients	15、10.When patients express negative emotions towards healthcare workers or other departments, I tend to adopt a tolerant attitude	15、11.I will adjust my perspective and make patience a necessary quality for nurses	15、12.In order to maintain a good working environment in the ward, I will tolerate unfair treatment at appropriate times	15、13.I will exaggerate my interest in patients	15、14.When interacting with patients, I exhibit emotions that I have not actually felt (such as empathy, interest, intimacy, happiness, etc.)	15、15.I consciously control my facial expressions, attitude, and way of speaking when talking to patients	15、16.Although patients make me feel emotionally uncomfortable, I still quickly change my attitude and respond to them with positive facial expressions
322second	WeChat	N/A	141	female	31~40	blow bachelor's degree	neurosurgery departmentICU	nurse-in-charge	group leader	4000-8000	≥2	there is not	≥4time(s）	satisfied	Never	Sometimes	Often	Often	Always	Often	Sometimes	Often	Always	Often	Sometimes	Often	Often	Agree	Agree	Strongly Agree	Agree	Agree	Strongly Agree	Strongly Agree	Strongly Agree	Strongly Agree	Strongly Agree	Strongly Agree	Strongly Agree	Strongly Agree	Strongly Agree	Strongly Agree	Strongly Agree	Strongly Agree	Strongly Agree	Strongly Agree	Strongly Agree	Strongly Agree	Strongly Agree
204second	WeChat	N/A	116	male	31~40	bachelor's degree	neurosurgery departmentICU	Nurse practitioner	nurse	≤4000	1	there is not	≥4time(s）	satisfied	Rarely	Never	Always	Often	Always	Sometimes	Never	Sometimes	Always	Often	Sometimes	Sometimes	Always	Neutral	Disagree Somewhat	Neutral	Neutral	Strongly Agree	Strongly Agree	Agree	Agree	Strongly Agree	Agree	Agree	Agree	Agree	Agree	Agree	Agree	Agree	Agree	neutral	Agree	Agree	Agree
344second	WeChat	N/A	111	female	31~40	bachelor's degree	neurosurgery departmentICU	Nurse practitioner	nurse	4000-8000	1	1-4time(s）/月	≥4time(s）	satisfied	Sometimes	Never	Sometimes	Sometimes	Always	Rarely	Never	Sometimes	Sometimes	Always	Rarely	Often	Always	Agree	Neutral	Agree	Neutral	Neutral	Neutral	Strongly Agree	Agree	Agree	Agree	Agree	Strongly Agree	neutral	Agree	Agree	Agree	neutral	Agree	Agree	Agree	Agree	Agree
279second	WeChat	N/A	128	female	26~30	bachelor's degree	neurosurgery departmentICU	Nurse practitioner	nurse	≤4000	there is not	7 times or more per month	≥4time(s）	satisfied	Rarely	Sometimes	Always	Often	Always	Often	Rarely	Often	Often	Often	Sometimes	Rarely	Always	Neutral	Neutral	Agree	Disagree Somewhat	Agree	Disagree Somewhat	Agree	Agree	Strongly Agree	Strongly Agree	Strongly Agree	Strongly Agree	Strongly Agree	Strongly Agree	Strongly Agree	Agree	Strongly Agree	Strongly Agree	Agree	Strongly Agree	Strongly Agree	Strongly Agree
216second	WeChat	N/A	136	female	26~30	bachelor's degree	neurosurgery departmentICU	nurse	nurse	≤4000	there is not	1-4time(s）/月	2-3time(s）	satisfied	Never	Always	Always	Always	Always	Often	Always	Often	Rarely	Always	Sometimes	Always	Always	Agree	Agree	Agree	Agree	Neutral	Neutral	Strongly Agree	Strongly Agree	Strongly Agree	Strongly Agree	Strongly Agree	Strongly Agree	Strongly Agree	Strongly Agree	Strongly Agree	Strongly Agree	Strongly Agree	Strongly Agree	Disagree Somewhat	Strongly Disagree	Strongly Agree	Strongly Agree
153second	WeChat	N/A	110	female	31~40	bachelor's degree	neurosurgery departmentICU	Nurse practitioner	nurse	4000-8000	1	1-4time(s）/月	0-1time(s）	dissatisfied	Rarely	Never	Often	Always	Always	Often	Rarely	Often	Sometimes	Always	Rarely	Often	Rarely	Neutral	Strongly Disagree	Strongly Disagree	Agree	Strongly Disagree	Disagree Somewhat	Strongly Agree	Strongly Agree	Strongly Agree	Strongly Agree	Strongly Agree	Strongly Agree	Strongly Agree	Strongly Agree	neutral	neutral	Strongly Agree	neutral	Disagree Somewhat	Disagree Somewhat	Strongly Agree	Strongly Agree
154second	WeChat	N/A	126	male	31~40	bachelor's degree	neurosurgery departmentICU	Nurse practitioner	nurse	4000-8000	there is not	7 times or more per month	≥4time(s）	satisfied	Rarely	Rarely	Always	Always	Always	Rarely	Always	Often	Often	Often	Often	Often	Always	Neutral	Agree	Neutral	Agree	Neutral	Strongly Disagree	Strongly Agree	Agree	Strongly Agree	Strongly Agree	Strongly Agree	Strongly Agree	Strongly Agree	Strongly Agree	Agree	Strongly Agree	Strongly Agree	Strongly Agree	neutral	neutral	neutral	neutral
391second	WeChat	N/A	113	female	≥41	blow bachelor's degree	neurosurgery departmentICU	nurse-in-charge	group leader	≥8000	≥2	7 times or more per month	0-1time(s）	neutral	Sometimes	Sometimes	Sometimes	Rarely	Always	Sometimes	Sometimes	Often	Always	Always	Sometimes	Always	Never	Neutral	Strongly Disagree	Agree	Neutral	Agree	Agree	Agree	Agree	Strongly Agree	Agree	Strongly Agree	Agree	Agree	Agree	Agree	Agree	Agree	Agree	neutral	Disagree Somewhat	Agree	neutral
469second	WeChat	N/A	116	female	26~30	above bachelor's degree	neurosurgery departmentICU	nurse	nurse	4000-8000	1	5-6 times/month	≥4time(s）	satisfied	Sometimes	Never	Always	Sometimes	Always	Always	Never	Often	Always	Often	Often	Always	Always	Agree	Strongly Disagree	Neutral	Neutral	Strongly Agree	Neutral	Agree	Agree	Agree	Agree	Agree	Agree	Agree	Agree	Agree	Agree	Agree	Agree	neutral	Disagree Somewhat	Agree	neutral
447second	WeChat	N/A	143	female	31~40	bachelor's degree	neurosurgery departmentICU	nurse-in-charge	group leader	4000-8000	there is not	7 times or more per month	0-1time(s）	satisfied	Sometimes	Often	Often	Always	Always	Always	Always	Always	Sometimes	Sometimes	Always	Always	Often	Neutral	Neutral	Neutral	Disagree Somewhat	Strongly Agree	Agree	Strongly Agree	Strongly Agree	Strongly Agree	Strongly Agree	Strongly Agree	Strongly Agree	Strongly Agree	Strongly Agree	Strongly Agree	Strongly Agree	Strongly Agree	Strongly Agree	Strongly Agree	Strongly Agree	Strongly Agree	Strongly Agree
377second	WeChat	N/A	99	female	31~40	bachelor's degree	neurosurgery departmentICU	nurse-in-charge	group leader	≥8000	≥2	7 times or more per month	2-3time(s）	neutral	Rarely	Never	Often	Often	Often	Sometimes	Never	Often	Often	Often	Often	Often	Often	Disagree Somewhat	Disagree Somewhat	Disagree Somewhat	Disagree Somewhat	Disagree Somewhat	Disagree Somewhat	Strongly Agree	Agree	Agree	Agree	neutral	Agree	Agree	neutral	neutral	Agree	Agree	Agree	Disagree Somewhat	neutral	neutral	neutral
468second	WeChat	N/A	124	female	≥41	bachelor's degree	neurosurgery departmentICU	nurse-in-charge	nurse	≤4000	there is not	there is not	2-3time(s）	satisfied	Rarely	Often	Always	Often	Always	Often	Often	Often	Often	Often	Often	Often	Sometimes	Disagree Somewhat	Disagree Somewhat	Disagree Somewhat	Disagree Somewhat	Agree	Agree	Strongly Agree	Agree	Strongly Agree	Strongly Disagree	Strongly Agree	Strongly Agree	Strongly Agree	Strongly Agree	Strongly Agree	Strongly Agree	Strongly Agree	Strongly Agree	Agree	Strongly Disagree	Strongly Agree	Strongly Agree
232second	WeChat	N/A	105	female	26~30	bachelor's degree	neurosurgery departmentICU	Nurse practitioner	nurse	4000-8000	1	5-6 times/month	0-1time(s）	satisfied	Often	Sometimes	Always	Sometimes	Always	Often	Sometimes	Sometimes	Sometimes	Rarely	Rarely	Sometimes	Never	Neutral	Agree	Neutral	Agree	Neutral	Neutral	Agree	Agree	Agree	Agree	Agree	neutral	Agree	Agree	neutral	Agree	Agree	neutral	Disagree Somewhat	neutral	Agree	neutral
256second	WeChat	N/A	134	female	31~40	blow bachelor's degree	neurosurgery departmentICU	nurse-in-charge	group leader	4000-8000	1	7 times or more per month	0-1time(s）	neutral	Rarely	Always	Often	Often	Always	Often	Rarely	Often	Often	Often	Often	Often	Always	Neutral	Disagree Somewhat	Agree	Disagree Somewhat	Disagree Somewhat	Neutral	Strongly Agree	Strongly Agree	Strongly Agree	Strongly Agree	Strongly Agree	Strongly Agree	Strongly Agree	Strongly Agree	Strongly Agree	Strongly Agree	Strongly Agree	Strongly Agree	Strongly Agree	Strongly Agree	Strongly Agree	Strongly Agree
294second	WeChat	N/A	100	female	26~30	bachelor's degree	neurosurgery departmentICU	Nurse practitioner	nurse	4000-8000	≥2	5-6 times/month	0-1time(s）	satisfied	Sometimes	Often	Often	Often	Always	Sometimes	Never	Sometimes	Sometimes	Sometimes	Sometimes	Sometimes	Never	Neutral	Disagree Somewhat	Agree	Strongly Disagree	Strongly Agree	Neutral	Strongly Agree	Agree	Agree	neutral	Strongly Agree	neutral	neutral	Strongly Agree	Disagree Somewhat	Disagree Somewhat	Agree	Agree	Strongly Disagree	Disagree Somewhat	Agree	Agree
324second	WeChat	N/A	139	female	31~40	bachelor's degree	neurosurgery departmentICU	nurse-in-charge	group leader	4000-8000	1	7 times or more per month	2-3time(s）	neutral	Rarely	Often	Always	Often	Often	Often	Always	Often	Often	Often	Always	Often	Sometimes	Neutral	Agree	Agree	Agree	Neutral	Disagree Somewhat	Strongly Agree	Strongly Agree	Strongly Agree	Strongly Agree	Strongly Agree	Strongly Agree	Strongly Agree	Strongly Agree	Strongly Agree	Strongly Agree	Strongly Agree	Strongly Agree	Strongly Agree	Strongly Agree	Strongly Agree	Strongly Agree
288second	WeChat	N/A	129	female	31~40	bachelor's degree	neurosurgery departmentICU	nurse-in-charge	nurse	4000-8000	1	5-6 times/month	0-1time(s）	satisfied	Sometimes	Never	Often	Always	Always	Sometimes	Always	Often	Sometimes	Always	Sometimes	Sometimes	Never	Neutral	Agree	Agree	Agree	Agree	Disagree Somewhat	Strongly Agree	Strongly Agree	Strongly Agree	Strongly Agree	Strongly Agree	Strongly Agree	Strongly Agree	Strongly Agree	Strongly Agree	Strongly Agree	Strongly Agree	Strongly Agree	neutral	neutral	Strongly Agree	Strongly Agree
430second	WeChat	N/A	119	female	31~40	bachelor's degree	neurosurgery departmentICU	Nurse practitioner	nurse	4000-8000	there is not	7 times or more per month	0-1time(s）	satisfied	Rarely	Rarely	Sometimes	Often	Always	Often	Rarely	Sometimes	Always	Always	Sometimes	Always	Rarely	Neutral	Agree	Agree	Neutral	Disagree Somewhat	Disagree Somewhat	Strongly Agree	Strongly Agree	Strongly Agree	Strongly Agree	Strongly Agree	Strongly Agree	Strongly Agree	Agree	Agree	Agree	Agree	neutral	neutral	Agree	Agree	Agree
267second	WeChat	N/A	110	female	≥41	bachelor's degree	Respiratory departmentICU	associate chief Nurse practitioner及以上	group leader	4000-8000	1	there is not	2-3time(s）	dissatisfied	Sometimes	Rarely	Always	Always	Always	Rarely	Rarely	Often	Sometimes	Sometimes	Sometimes	Sometimes	Rarely	Neutral	Neutral	Neutral	Neutral	Neutral	Disagree Somewhat	Agree	Strongly Agree	Agree	Agree	Agree	Agree	Agree	Agree	Agree	Agree	Agree	Agree	neutral	Agree	Agree	Agree
436second	WeChat	N/A	102	female	31~40	bachelor's degree	NeonatologyICU	nurse-in-charge	nurse	4000-8000	1	7 times or more per month	0-1time(s）	satisfied	Rarely	Never	Sometimes	Often	Always	Sometimes	Never	Always	Always	Always	Rarely	Always	Often	Strongly Disagree	Strongly Disagree	Neutral	Disagree Somewhat	Agree	Agree	neutral	Strongly Agree	Agree	Agree	Agree	Agree	Agree	neutral	neutral	neutral	neutral	neutral	neutral	neutral	neutral	neutral
272second	WeChat	N/A	98	male	18~25	bachelor's degree	pediatricsICU	nurse	nurse	≤4000	1	there is not	≥4time(s）	satisfied	Sometimes	Rarely	Sometimes	Sometimes	Always	Rarely	Never	Sometimes	Often	Sometimes	Sometimes	Sometimes	Rarely	Neutral	Disagree Somewhat	Strongly Disagree	Strongly Disagree	Strongly Agree	Agree	Agree	Agree	Agree	Agree	Agree	Agree	Agree	Agree	neutral	Agree	Agree	neutral	Disagree Somewhat	neutral	Agree	neutral
422second	WeChat	N/A	145	female	31~40	bachelor's degree	neurosurgery departmentICU	nurse-in-charge	nurse	≤4000	there is not	7 times or more per month	≥4time(s）	satisfied	Rarely	Always	Always	Always	Always	Always	Always	Always	Sometimes	Always	Sometimes	Always	Always	Agree	Neutral	Agree	Disagree Somewhat	Agree	Neutral	Strongly Agree	Strongly Agree	Strongly Agree	Strongly Agree	Strongly Agree	Strongly Agree	Strongly Agree	Strongly Agree	Strongly Agree	Strongly Agree	Strongly Agree	Strongly Agree	Strongly Agree	Strongly Agree	Strongly Agree	Strongly Agree
283second	WeChat	N/A	119	female	26~30	bachelor's degree	NeonatologyICU	Nurse practitioner	nurse	≥8000	≥2	7 times or more per month	≥4time(s）	neutral	Rarely	Sometimes	Often	Always	Always	Sometimes	Rarely	Often	Often	Sometimes	Sometimes	Rarely	Sometimes	Neutral	Neutral	Agree	Agree	Neutral	Neutral	Strongly Agree	Strongly Agree	Strongly Agree	Strongly Agree	Strongly Agree	Strongly Agree	Agree	Strongly Agree	Agree	Agree	Agree	Agree	Agree	Disagree Somewhat	Agree	Agree
248second	WeChat	N/A	126	female	26~30	bachelor's degree	neurosurgery departmentICU	Nurse practitioner	nurse	≥8000	1	1-4time(s）/月	0-1time(s）	neutral	Sometimes	Sometimes	Often	Sometimes	Always	Sometimes	Never	Always	Always	Always	Never	Always	Often	Agree	Agree	Agree	Agree	Agree	Strongly Agree	Strongly Agree	Strongly Agree	Strongly Agree	Strongly Agree	Strongly Agree	Strongly Agree	Strongly Agree	Strongly Agree	neutral	neutral	Strongly Agree	Disagree Somewhat	Disagree Somewhat	Disagree Somewhat	Strongly Agree	Strongly Agree
307second	WeChat	N/A	139	female	31~40	bachelor's degree	syntheticalICU	nurse-in-charge	nurse	4000-8000	there is not	5-6 times/month	0-1time(s）	satisfied	Rarely	Often	Always	Always	Always	Often	Often	Always	Sometimes	Always	Sometimes	Always	Always	Neutral	Neutral	Agree	Disagree Somewhat	Neutral	Neutral	Strongly Agree	Strongly Agree	Agree	Strongly Agree	Strongly Agree	Strongly Agree	Strongly Agree	Strongly Agree	Strongly Agree	Strongly Agree	Strongly Agree	Strongly Agree	Strongly Agree	Strongly Agree	Strongly Agree	Strongly Agree
232second	WeChat	N/A	138	female	18~25	bachelor's degree	emergency departmentICU	nurse	nurse	≤4000	there is not	5-6 times/month	0-1time(s）	neutral	Never	Always	Always	Always	Always	Always	Often	Often	Sometimes	Always	Always	Sometimes	Always	Agree	Disagree Somewhat	Neutral	Agree	Disagree Somewhat	Strongly Disagree	Strongly Agree	Strongly Agree	Strongly Agree	Strongly Agree	Strongly Agree	Strongly Agree	Strongly Agree	Strongly Agree	Strongly Agree	Strongly Agree	Strongly Agree	Strongly Agree	Strongly Agree	Strongly Agree	Strongly Agree	Strongly Agree
310second	WeChat	N/A	125	female	26~30	bachelor's degree	pediatricsICU	Nurse practitioner	nurse	≥8000	1	there is not	0-1time(s）	neutral	Rarely	Sometimes	Sometimes	Often	Always	Often	Sometimes	Always	Often	Always	Never	Sometimes	Sometimes	Strongly Agree	Neutral	Agree	Agree	Agree	Agree	Strongly Agree	Strongly Agree	Strongly Agree	Strongly Agree	Strongly Agree	Strongly Agree	Strongly Agree	Strongly Agree	Strongly Agree	Strongly Agree	Strongly Agree	Strongly Agree	Strongly Disagree	Strongly Disagree	neutral	Agree
259second	WeChat	N/A	119	female	31~40	bachelor's degree	Neurology DepartmentICU	nurse-in-charge	nurse	≥8000	1	7 times or more per month	2-3time(s）	neutral	Rarely	Never	Often	Always	Always	Sometimes	Never	Often	Always	Often	Often	Often	Always	Agree	Neutral	Agree	Neutral	Agree	Agree	Strongly Agree	Strongly Agree	Strongly Agree	Agree	Agree	Agree	Agree	Agree	Agree	Agree	Agree	Agree	Strongly Disagree	neutral	Agree	Agree
306second	WeChat	N/A	119	female	31~40	bachelor's degree	NeonatologyICU	Nurse practitioner	nurse	4000-8000	≥2	7 times or more per month	0-1time(s）	satisfied	Often	Sometimes	Often	Sometimes	Always	Sometimes	Often	Often	Often	Often	Sometimes	Often	Sometimes	Strongly Agree	Neutral	Agree	Agree	Agree	Agree	Agree	Agree	Agree	Agree	Agree	Agree	Agree	Agree	Agree	Agree	Agree	Agree	neutral	neutral	neutral	neutral
358second	WeChat	N/A	107	female	31~40	bachelor's degree	neurosurgery departmentICU	nurse-in-charge	group leader	4000-8000	1	7 times or more per month	0-1time(s）	neutral	Often	Never	Always	Never	Always	Always	Rarely	Sometimes	Often	Sometimes	Sometimes	Sometimes	Rarely	Neutral	Strongly Disagree	Disagree Somewhat	Neutral	Agree	Strongly Agree	Agree	Agree	Agree	Agree	Strongly Agree	Agree	Agree	Agree	Agree	Agree	Agree	Agree	neutral	Disagree Somewhat	Agree	neutral
384second	WeChat	N/A	140	female	26~30	above bachelor's degree	NeonatologyICU	nurse-in-charge	nurse	≤4000	there is not	1-4time(s）/月	≥4time(s）	neutral	Never	Never	Always	Always	Always	Always	Always	Sometimes	Sometimes	Always	Sometimes	Often	Always	Agree	Agree	Strongly Agree	Neutral	Strongly Agree	Strongly Agree	Strongly Agree	Strongly Agree	Strongly Agree	Strongly Agree	Strongly Agree	Strongly Agree	Strongly Agree	Strongly Agree	Strongly Agree	Strongly Agree	Strongly Agree	Strongly Agree	neutral	Agree	Strongly Agree	Strongly Agree
326second	WeChat	N/A	115	female	31~40	bachelor's degree	syntheticalICU	Nurse practitioner	nurse	4000-8000	1	7 times or more per month	0-1time(s）	neutral	Sometimes	Sometimes	Sometimes	Often	Always	Always	Rarely	Sometimes	Often	Often	Often	Rarely	Sometimes	Agree	Neutral	Agree	Disagree Somewhat	Neutral	Agree	Agree	Agree	Agree	Agree	Agree	Agree	Agree	Agree	Agree	Agree	Agree	Agree	neutral	Agree	Agree	Agree
445second	WeChat	N/A	112	female	26~30	bachelor's degree	CCU	nurse	nurse	4000-8000	1	7 times or more per month	0-1time(s）	satisfied	Rarely	Rarely	Often	Never	Always	Always	Rarely	Always	Always	Always	Never	Always	Rarely	Agree	Agree	Neutral	Agree	Agree	Agree	Strongly Agree	Agree	Agree	Agree	Agree	Agree	Agree	neutral	neutral	Agree	Agree	Agree	Disagree Somewhat	neutral	neutral	neutral
427second	WeChat	N/A	147	female	31~40	bachelor's degree	NeonatologyICU	nurse-in-charge	group leader	4000-8000	there is not	7 times or more per month	2-3time(s）	dissatisfied	Never	Often	Always	Always	Always	Always	Always	Often	Always	Always	Always	Always	Always	Agree	Agree	Strongly Agree	Agree	Neutral	Neutral	Strongly Agree	Strongly Agree	Strongly Agree	Strongly Agree	Strongly Agree	Strongly Agree	Strongly Agree	Strongly Agree	Strongly Agree	Strongly Agree	Strongly Agree	Strongly Agree	neutral	Strongly Agree	Strongly Agree	Strongly Agree
389second	WeChat	N/A	130	male	26~30	bachelor's degree	neurosurgery departmentICU	nurse	nurse	≤4000	there is not	5-6 times/month	0-1time(s）	satisfied	Never	Always	Always	Always	Always	Always	Always	Always	Sometimes	Always	Sometimes	Always	Always	Neutral	Disagree Somewhat	Disagree Somewhat	Agree	Disagree Somewhat	Strongly Disagree	Strongly Agree	Strongly Agree	Strongly Agree	Agree	Strongly Agree	Strongly Agree	Strongly Agree	Strongly Agree	Agree	Agree	Strongly Agree	Agree	neutral	Agree	Strongly Agree	Agree
439second	WeChat	N/A	135	female	≥41	blow bachelor's degree	NeonatologyICU	nurse-in-charge	nurse	4000-8000	1	there is not	0-1time(s）	satisfied	Rarely	Always	Always	Always	Always	Always	Always	Often	Rarely	Always	Sometimes	Always	Always	Strongly Agree	Disagree Somewhat	Agree	Agree	Strongly Agree	Agree	Strongly Agree	Strongly Agree	Strongly Agree	Strongly Agree	Strongly Agree	Strongly Agree	Strongly Agree	Strongly Agree	Strongly Agree	neutral	Agree	Agree	neutral	neutral	neutral	neutral
276second	WeChat	N/A	105	male	31~40	bachelor's degree	CCU	Nurse practitioner	nurse	≥8000	there is not	7 times or more per month	≥4time(s）	dissatisfied	Rarely	Rarely	Sometimes	Sometimes	Often	Sometimes	Rarely	Sometimes	Sometimes	Rarely	Sometimes	Sometimes	Often	Neutral	Agree	Agree	Agree	Neutral	Disagree Somewhat	Agree	Agree	Strongly Agree	Agree	Agree	Agree	Agree	Agree	Agree	Agree	Agree	Agree	Disagree Somewhat	Disagree Somewhat	Agree	Agree
472second	WeChat	N/A	114	female	31~40	bachelor's degree	emergency departmentICU	nurse-in-charge	nurse	4000-8000	1	5-6 times/month	0-1time(s）	neutral	Sometimes	Never	Often	Sometimes	Always	Often	Never	Always	Always	Always	Often	Rarely	Sometimes	Agree	Agree	Strongly Agree	Neutral	Disagree Somewhat	Disagree Somewhat	Strongly Agree	Strongly Agree	Agree	Agree	Strongly Agree	Agree	neutral	Agree	neutral	Agree	Agree	neutral	neutral	neutral	Agree	Agree
474second	WeChat	N/A	109	female	31~40	blow bachelor's degree	pediatricsICU	Nurse practitioner	nurse	4000-8000	1	5-6 times/month	0-1time(s）	satisfied	Sometimes	Always	Often	Often	Often	Sometimes	Never	Often	Always	Often	Sometimes	Often	Never	Neutral	Neutral	Neutral	Strongly Agree	Disagree Somewhat	Strongly Disagree	Agree	Agree	Agree	Agree	Agree	Agree	Agree	Agree	Agree	Agree	Agree	Agree	Disagree Somewhat	Disagree Somewhat	Agree	Agree
386second	WeChat	N/A	114	female	31~40	bachelor's degree	syntheticalICU	Nurse practitioner	group leader	≥8000	1	1-4time(s）/月	0-1time(s）	satisfied	Rarely	Rarely	Sometimes	Always	Often	Often	Rarely	Always	Always	Always	Rarely	Sometimes	Never	Neutral	Agree	Agree	Neutral	Neutral	Neutral	Agree	Agree	Agree	Strongly Agree	Agree	Agree	Agree	Agree	Agree	Agree	Agree	Agree	Agree	neutral	Agree	Agree
430second	WeChat	N/A	134	female	31~40	blow bachelor's degree	Neurology DepartmentICU	nurse-in-charge	nurse	≥8000	1	7 times or more per month	2-3time(s）	neutral	Never	Always	Always	Always	Always	Always	Never	Often	Often	Often	Often	Often	Always	Neutral	Neutral	Strongly Agree	Neutral	Disagree Somewhat	Strongly Disagree	Strongly Agree	Strongly Agree	Strongly Agree	Strongly Agree	Strongly Agree	Agree	Agree	Strongly Agree	Strongly Agree	Strongly Agree	Strongly Agree	Strongly Agree	Strongly Agree	Strongly Agree	Strongly Agree	Strongly Agree
382second	WeChat	N/A	108	female	26~30	bachelor's degree	NeonatologyICU	nurse	nurse	4000-8000	1	7 times or more per month	0-1time(s）	satisfied	Sometimes	Sometimes	Sometimes	Sometimes	Always	Sometimes	Sometimes	Often	Often	Often	Often	Often	Sometimes	Neutral	Neutral	Disagree Somewhat	Disagree Somewhat	Neutral	Disagree Somewhat	Strongly Agree	Strongly Agree	Agree	Strongly Agree	Agree	neutral	Disagree Somewhat	Strongly Agree	Strongly Disagree	Agree	Agree	Agree	Agree	Strongly Disagree	Strongly Agree	Agree
361second	WeChat	N/A	113	female	31~40	bachelor's degree	neurosurgery departmentICU	Nurse practitioner	nurse	≥8000	1	there is not	0-1time(s）	neutral	Rarely	Rarely	Often	Always	Always	Often	Rarely	Often	Often	Often	Sometimes	Sometimes	Rarely	Agree	Neutral	Neutral	Neutral	Neutral	Neutral	Agree	Agree	Agree	Strongly Agree	neutral	Agree	Agree	Agree	Agree	Agree	Agree	Agree	neutral	Agree	Agree	Agree
353second	WeChat	N/A	104	female	31~40	bachelor's degree	neurosurgery departmentICU	Nurse practitioner	nurse	≥8000	1	there is not	2-3time(s）	neutral	Sometimes	Sometimes	Rarely	Often	Always	Sometimes	Sometimes	Always	Always	Always	Rarely	Always	Sometimes	Disagree Somewhat	Agree	Neutral	Agree	Disagree Somewhat	Neutral	Agree	Agree	Agree	Agree	Agree	Agree	Agree	neutral	Strongly Disagree	Disagree Somewhat	neutral	Disagree Somewhat	neutral	neutral	neutral	neutral
194second	WeChat	N/A	106	female	≥41	blow bachelor's degree	Neurology DepartmentICU	associate chief Nurse practitioner及以上	nurse	≥8000	1	there is not	0-1time(s）	dissatisfied	Never	Rarely	Always	Often	Always	Often	Never	Sometimes	Always	Always	Often	Often	Rarely	Strongly Disagree	Strongly Disagree	Agree	Agree	Disagree Somewhat	Disagree Somewhat	Agree	Agree	Agree	Agree	Agree	Agree	Agree	Agree	neutral	neutral	Agree	Agree	neutral	neutral	Agree	Agree
270second	WeChat	N/A	116	female	18~25	bachelor's degree	pediatricsICU	nurse	nurse	≤4000	1	1-4time(s）/月	0-1time(s）	satisfied	Sometimes	Never	Often	Often	Always	Sometimes	Never	Often	Always	Always	Often	Rarely	Always	Agree	Agree	Agree	Agree	Neutral	Agree	Agree	Agree	Agree	Agree	Agree	Agree	Agree	Agree	Agree	Agree	Agree	Agree	Disagree Somewhat	Disagree Somewhat	Agree	Agree
423second	WeChat	N/A	120	male	26~30	bachelor's degree	Respiratory departmentICU	Nurse practitioner	nurse	4000-8000	1	7 times or more per month	≥4time(s）	satisfied	Sometimes	Rarely	Always	Often	Always	Often	Never	Always	Always	Always	Sometimes	Sometimes	Often	Neutral	Agree	Agree	Disagree Somewhat	Agree	Agree	Agree	Agree	Agree	Agree	Agree	Agree	Agree	Agree	Agree	Agree	Agree	Agree	neutral	Agree	Agree	Agree
337second	WeChat	N/A	129	female	31~40	blow bachelor's degree	Neurology DepartmentICU	nurse-in-charge	nurse	≤4000	≥2	there is not	2-3time(s）	neutral	Never	Often	Often	Often	Always	Always	Often	Sometimes	Always	Always	Often	Often	Sometimes	Agree	Disagree Somewhat	Neutral	Neutral	Strongly Agree	Neutral	Strongly Agree	Strongly Agree	Strongly Agree	Agree	Strongly Agree	Strongly Agree	Strongly Agree	Strongly Agree	Strongly Agree	Strongly Agree	Strongly Agree	neutral	Agree	Disagree Somewhat	neutral	Strongly Agree
355second	WeChat	N/A	111	female	31~40	blow bachelor's degree	pediatricsICU	associate chief Nurse practitioner及以上	head nurse	≥8000	1	5-6 times/month	2-3time(s）	satisfied	Sometimes	Often	Often	Often	Always	Sometimes	Rarely	Often	Often	Often	Often	Sometimes	Never	Agree	Neutral	Neutral	Disagree Somewhat	Agree	Agree	Agree	Agree	Agree	Agree	Agree	Agree	Agree	Agree	Strongly Agree	Agree	Agree	neutral	Disagree Somewhat	neutral	neutral	neutral
373second	WeChat	N/A	127	female	26~30	bachelor's degree	Neurology DepartmentICU	nurse	nurse	4000-8000	1	1-4time(s）/月	2-3time(s）	satisfied	Sometimes	Rarely	Sometimes	Always	Always	Sometimes	Never	Always	Always	Always	Never	Always	Often	Neutral	Agree	Neutral	Agree	Neutral	Strongly Disagree	Strongly Agree	Strongly Agree	Strongly Agree	Strongly Agree	Strongly Agree	Strongly Agree	Strongly Agree	Strongly Agree	Strongly Agree	Strongly Agree	Strongly Agree	Strongly Agree	Agree	Strongly Disagree	Strongly Agree	Strongly Agree
309second	WeChat	N/A	123	female	18~25	bachelor's degree	Neurology DepartmentICU	Nurse practitioner	nurse	≤4000	there is not	1-4time(s）/月	0-1time(s）	satisfied	Never	Always	Always	Always	Always	Always	Always	Always	Rarely	Often	Sometimes	Always	Rarely	Strongly Disagree	Disagree Somewhat	Disagree Somewhat	Disagree Somewhat	Disagree Somewhat	Disagree Somewhat	Strongly Agree	Strongly Agree	Strongly Agree	Strongly Agree	Strongly Agree	Strongly Agree	Strongly Agree	Strongly Agree	Strongly Agree	Strongly Agree	Strongly Agree	Strongly Agree	Agree	Disagree Somewhat	Disagree Somewhat	Strongly Agree
230second	WeChat	N/A	130	female	31~40	bachelor's degree	pediatricsICU	nurse-in-charge	nurse	4000-8000	there is not	1-4time(s）/月	2-3time(s）	neutral	Never	Rarely	Always	Always	Always	Always	Always	Often	Often	Often	Often	Often	Always	Neutral	Disagree Somewhat	Neutral	Disagree Somewhat	Disagree Somewhat	Disagree Somewhat	Strongly Agree	Strongly Agree	Strongly Agree	Strongly Agree	Strongly Agree	Strongly Agree	Strongly Agree	Strongly Agree	Strongly Agree	Strongly Agree	Strongly Agree	neutral	neutral	Strongly Agree	Strongly Agree	Strongly Agree
248second	WeChat	N/A	105	female	31~40	bachelor's degree	neurosurgery departmentICU	Nurse practitioner	nurse	≥8000	≥2	7 times or more per month	0-1time(s）	satisfied	Sometimes	Sometimes	Sometimes	Always	Always	Often	Never	Often	Rarely	Often	Never	Rarely	Never	Neutral	Strongly Disagree	Neutral	Disagree Somewhat	Strongly Agree	Neutral	Agree	Agree	Agree	Agree	Agree	Agree	Agree	Agree	Agree	Agree	Agree	Agree	neutral	Agree	Agree	Agree
258second	WeChat	N/A	130	female	18~25	bachelor's degree	emergency departmentICU	nurse	nurse	4000-8000	there is not	1-4time(s）/月	0-1time(s）	dissatisfied	Rarely	Always	Always	Often	Always	Sometimes	Never	Often	Rarely	Always	Sometimes	Always	Always	Neutral	Disagree Somewhat	Neutral	Disagree Somewhat	Disagree Somewhat	Disagree Somewhat	Strongly Agree	Strongly Agree	Strongly Agree	Strongly Agree	Strongly Agree	Strongly Agree	Strongly Agree	Strongly Agree	Strongly Agree	Strongly Agree	Strongly Agree	Strongly Agree	Strongly Agree	Strongly Agree	Strongly Agree	Strongly Agree
310second	WeChat	N/A	143	female	≥41	bachelor's degree	Neurology DepartmentICU	nurse-in-charge	nurse	4000-8000	there is not	1-4time(s）/月	≥4time(s）	satisfied	Rarely	Always	Often	Always	Always	Always	Always	Sometimes	Never	Often	Always	Often	Always	Agree	Neutral	Strongly Agree	Strongly Agree	Agree	Neutral	Strongly Agree	Strongly Agree	Strongly Agree	Strongly Agree	Strongly Agree	Strongly Agree	Strongly Agree	Strongly Agree	Strongly Agree	Strongly Agree	Strongly Agree	Strongly Agree	Agree	Strongly Agree	Strongly Agree	Strongly Agree
201second	WeChat	N/A	114	female	26~30	bachelor's degree	neurosurgery departmentICU	nurse	nurse	4000-8000	1	7 times or more per month	≥4time(s）	satisfied	Rarely	Never	Sometimes	Rarely	Often	Always	Often	Always	Always	Often	Never	Always	Often	Disagree Somewhat	Disagree Somewhat	Neutral	Disagree Somewhat	Agree	Agree	Strongly Agree	Strongly Agree	Strongly Agree	Strongly Agree	Strongly Agree	Strongly Agree	Strongly Agree	Agree	Disagree Somewhat	neutral	Agree	Disagree Somewhat	neutral	neutral	Strongly Agree	Agree
229second	WeChat	N/A	104	female	31~40	bachelor's degree	CCU	Nurse practitioner	nurse	4000-8000	1	7 times or more per month	0-1time(s）	satisfied	Sometimes	Never	Often	Sometimes	Always	Often	Rarely	Sometimes	Sometimes	Often	Sometimes	Sometimes	Often	Strongly Disagree	Strongly Disagree	Strongly Disagree	Strongly Agree	Strongly Agree	Strongly Agree	Strongly Agree	Agree	Agree	neutral	Agree	neutral	Agree	Agree	Disagree Somewhat	Disagree Somewhat	Agree	Agree	neutral	neutral	Agree	Agree
209second	WeChat	N/A	130	female	31~40	bachelor's degree	syntheticalICU	nurse-in-charge	nurse	≥8000	1	7 times or more per month	0-1time(s）	satisfied	Never	Always	Often	Sometimes	Always	Always	Rarely	Often	Sometimes	Often	Sometimes	Often	Always	Agree	Agree	Strongly Agree	Strongly Agree	Agree	Disagree Somewhat	Strongly Agree	Strongly Agree	Strongly Agree	Agree	Strongly Agree	Strongly Agree	Strongly Agree	Strongly Agree	Strongly Agree	Strongly Agree	Strongly Agree	neutral	Agree	Disagree Somewhat	neutral	Strongly Agree
418second	WeChat	N/A	143	female	26~30	bachelor's degree	NeonatologyICU	nurse	nurse	≤4000	there is not	1-4time(s）/月	2-3time(s）	satisfied	Never	Often	Always	Always	Always	Sometimes	Always	Always	Always	Always	Sometimes	Always	Always	Agree	Agree	Agree	Agree	Agree	Strongly Agree	Strongly Agree	Strongly Agree	Strongly Agree	Strongly Agree	Strongly Agree	Strongly Agree	Strongly Agree	Strongly Agree	Strongly Agree	Strongly Agree	Strongly Agree	Strongly Agree	Strongly Disagree	Strongly Agree	Agree	Strongly Agree
338second	WeChat	N/A	122	female	26~30	bachelor's degree	neurosurgery departmentICU	Nurse practitioner	nurse	4000-8000	1	5-6 times/month	0-1time(s）	neutral	Often	Rarely	Sometimes	Often	Always	Always	Sometimes	Sometimes	Always	Always	Sometimes	Always	Rarely	Agree	Agree	Agree	Agree	Strongly Agree	Agree	Agree	Agree	Agree	Agree	Agree	Agree	Strongly Agree	Agree	neutral	neutral	Agree	Agree	neutral	neutral	Agree	Agree
474second	WeChat	N/A	104	female	31~40	bachelor's degree	pediatricsICU	nurse-in-charge	nurse	4000-8000	1	7 times or more per month	0-1time(s）	satisfied	Sometimes	Never	Sometimes	Sometimes	Always	Sometimes	Always	Often	Sometimes	Sometimes	Sometimes	Sometimes	Never	Strongly Agree	Strongly Agree	Strongly Agree	Disagree Somewhat	Neutral	Disagree Somewhat	Agree	neutral	Agree	Disagree Somewhat	Agree	Agree	neutral	Agree	neutral	neutral	neutral	Agree	Disagree Somewhat	Agree	Agree	Agree
235second	WeChat	N/A	107	female	≥41	blow bachelor's degree	emergency departmentICU	associate chief Nurse practitioner及以上	group leader	≥8000	≥2	there is not	≥4time(s）	satisfied	Sometimes	Never	Often	Always	Always	Sometimes	Never	Often	Always	Always	Always	Often	Always	Neutral	Disagree Somewhat	Disagree Somewhat	Disagree Somewhat	Neutral	Disagree Somewhat	Strongly Agree	Agree	Agree	Agree	Agree	Agree	Agree	Agree	neutral	neutral	Agree	Disagree Somewhat	Disagree Somewhat	Disagree Somewhat	neutral	Agree
343second	WeChat	N/A	138	female	26~30	bachelor's degree	neurosurgery departmentICU	Nurse practitioner	nurse	≤4000	there is not	1-4time(s）/月	2-3time(s）	satisfied	Never	Always	Always	Often	Always	Always	Always	Always	Sometimes	Sometimes	Always	Always	Always	Neutral	Agree	Agree	Agree	Strongly Agree	Strongly Agree	Strongly Agree	Agree	Strongly Agree	Agree	Strongly Agree	Strongly Agree	Strongly Agree	Strongly Agree	Agree	Agree	Strongly Agree	Agree	neutral	Agree	Agree	Agree
198second	WeChat	N/A	124	female	31~40	above bachelor's degree	Respiratory departmentICU	nurse-in-charge	group leader	≤4000	1	1-4time(s）/月	0-1time(s）	satisfied	Never	Always	Often	Always	Always	Sometimes	Often	Often	Always	Rarely	Always	Sometimes	Always	Neutral	Strongly Disagree	Disagree Somewhat	Strongly Agree	Strongly Disagree	Disagree Somewhat	Strongly Agree	Strongly Agree	Strongly Agree	Agree	Strongly Agree	Strongly Agree	Strongly Agree	Strongly Agree	Agree	Agree	Strongly Agree	Agree	neutral	Agree	Strongly Agree	Agree
332second	WeChat	N/A	126	female	18~25	bachelor's degree	pediatricsICU	Nurse practitioner	nurse	4000-8000	there is not	1-4time(s）/月	≥4time(s）	neutral	Rarely	Always	Sometimes	Always	Always	Often	Often	Sometimes	Often	Often	Sometimes	Sometimes	Always	Agree	Agree	Neutral	Strongly Agree	Agree	Agree	Strongly Agree	Strongly Agree	Strongly Agree	Agree	Strongly Agree	Strongly Agree	Agree	Agree	Agree	Agree	Agree	Agree	Strongly Disagree	neutral	Agree	Agree
282second	WeChat	N/A	128	female	31~40	bachelor's degree	Neurology DepartmentICU	nurse-in-charge	nurse	4000-8000	1	1-4time(s）/月	2-3time(s）	satisfied	Sometimes	Always	Sometimes	Always	Always	Often	Rarely	Sometimes	Often	Often	Often	Often	Always	Neutral	Neutral	Agree	Neutral	Neutral	Disagree Somewhat	Strongly Agree	Strongly Agree	Strongly Agree	Strongly Agree	Strongly Agree	Strongly Agree	Strongly Agree	Strongly Agree	Agree	Strongly Agree	Strongly Agree	Strongly Agree	neutral	Agree	neutral	neutral
298second	WeChat	N/A	128	female	31~40	blow bachelor's degree	NeonatologyICU	nurse-in-charge	nurse	4000-8000	1	7 times or more per month	2-3time(s）	neutral	Often	Sometimes	Rarely	Sometimes	Always	Always	Often	Often	Always	Often	Often	Often	Sometimes	Agree	Neutral	Agree	Neutral	Agree	Agree	Disagree Somewhat	Strongly Agree	Strongly Disagree	Strongly Agree	Strongly Agree	Strongly Agree	Strongly Agree	Strongly Agree	Strongly Agree	Strongly Agree	Strongly Agree	Strongly Agree	Strongly Disagree	Strongly Agree	Strongly Agree	Strongly Agree
242second	WeChat	N/A	142	female	31~40	bachelor's degree	Neurology DepartmentICU	nurse-in-charge	nurse	≥8000	1	7 times or more per month	2-3time(s）	satisfied	Rarely	Always	Always	Often	Always	Sometimes	Always	Often	Often	Often	Often	Often	Often	Strongly Agree	Strongly Agree	Strongly Agree	Strongly Agree	Strongly Disagree	Strongly Disagree	Strongly Agree	Strongly Agree	Strongly Agree	Strongly Agree	Strongly Agree	Strongly Agree	Strongly Agree	Strongly Agree	Strongly Agree	Strongly Agree	Strongly Agree	Strongly Agree	Strongly Agree	Strongly Agree	Strongly Agree	Strongly Agree
184second	WeChat	N/A	119	female	26~30	bachelor's degree	CCU	nurse	nurse	≤4000	1	5-6 times/month	0-1time(s）	satisfied	Sometimes	Rarely	Always	Sometimes	Always	Sometimes	Rarely	Always	Always	Always	Never	Sometimes	Sometimes	Neutral	Neutral	Agree	Neutral	Strongly Agree	Agree	Strongly Agree	Strongly Agree	Agree	Strongly Agree	Strongly Agree	Agree	Strongly Agree	Agree	Agree	Agree	Agree	Agree	neutral	neutral	neutral	neutral
365second	WeChat	N/A	116	female	26~30	bachelor's degree	NeonatologyICU	Nurse practitioner	nurse	≥8000	1	7 times or more per month	0-1time(s）	dissatisfied	Sometimes	Never	Sometimes	Sometimes	Often	Often	Sometimes	Sometimes	Always	Always	Sometimes	Always	Often	Strongly Agree	Neutral	Agree	Neutral	Agree	Agree	Strongly Agree	Strongly Agree	Agree	Agree	Agree	Agree	neutral	neutral	neutral	Agree	Agree	neutral	neutral	neutral	Agree	Agree
370second	WeChat	N/A	110	male	31~40	bachelor's degree	neurosurgery departmentICU	Nurse practitioner	nurse	≥8000	1	7 times or more per month	0-1time(s）	satisfied	Sometimes	Often	Sometimes	Sometimes	Always	Often	Rarely	Sometimes	Rarely	Often	Sometimes	Sometimes	Never	Strongly Agree	Neutral	Agree	Neutral	Neutral	Neutral	Agree	Agree	Agree	Agree	Agree	Agree	Agree	Agree	Agree	Agree	Strongly Agree	Agree	neutral	neutral	neutral	Agree
200second	WeChat	N/A	136	female	31~40	bachelor's degree	neurosurgery departmentICU	nurse-in-charge	nurse	4000-8000	1	1-4time(s）/月	0-1time(s）	satisfied	Never	Often	Always	Always	Always	Rarely	Often	Sometimes	Always	Always	Sometimes	Always	Sometimes	Agree	Agree	Agree	Agree	Agree	Neutral	Strongly Agree	Strongly Agree	Strongly Agree	Strongly Agree	Strongly Agree	Strongly Agree	Strongly Agree	Strongly Agree	Strongly Agree	Strongly Agree	Strongly Agree	Strongly Agree	Strongly Disagree	Strongly Agree	Strongly Agree	Strongly Agree
286second	WeChat	N/A	116	male	26~30	bachelor's degree	NeonatologyICU	nurse	nurse	4000-8000	there is not	7 times or more per month	0-1time(s）	dissatisfied	Sometimes	Always	Always	Always	Always	Always	Never	Often	Sometimes	Always	Always	Sometimes	Rarely	Neutral	Agree	Agree	Agree	Agree	Disagree Somewhat	Agree	Agree	neutral	neutral	Agree	Agree	Agree	Agree	neutral	Agree	Agree	Agree	neutral	Disagree Somewhat	neutral	Agree
191second	WeChat	N/A	105	female	18~25	bachelor's degree	Neurology DepartmentICU	nurse	nurse	≤4000	there is not	1-4time(s）/月	0-1time(s）	neutral	Sometimes	Never	Sometimes	Sometimes	Always	Sometimes	Never	Sometimes	Never	Sometimes	Never	Never	Always	Agree	Disagree Somewhat	Agree	Disagree Somewhat	Agree	Agree	Agree	Agree	Agree	Agree	Strongly Agree	Agree	Strongly Agree	Agree	Agree	Agree	Agree	Agree	neutral	Agree	Agree	Agree
328second	WeChat	N/A	128	female	18~25	bachelor's degree	emergency departmentICU	nurse	nurse	≤4000	there is not	1-4time(s）/月	≥4time(s）	satisfied	Never	Always	Always	Always	Always	Sometimes	Rarely	Often	Always	Always	Always	Often	Always	Neutral	Strongly Disagree	Neutral	Strongly Disagree	Agree	Agree	Strongly Agree	Strongly Agree	Strongly Agree	Strongly Disagree	Strongly Agree	Strongly Agree	Strongly Agree	Strongly Agree	Strongly Agree	Strongly Agree	Strongly Agree	Strongly Agree	Agree	Strongly Disagree	Strongly Agree	Strongly Agree
363second	WeChat	N/A	102	female	31~40	bachelor's degree	neurosurgery departmentICU	Nurse practitioner	nurse	4000-8000	1	7 times or more per month	0-1time(s）	neutral	Rarely	Often	Always	Often	Always	Sometimes	Never	Sometimes	Sometimes	Sometimes	Sometimes	Sometimes	Never	Neutral	Agree	Neutral	Neutral	Agree	Disagree Somewhat	Strongly Agree	Agree	Agree	Agree	Agree	Agree	Agree	neutral	neutral	neutral	neutral	neutral	neutral	neutral	neutral	neutral
292second	WeChat	N/A	136	female	26~30	bachelor's degree	neurosurgery departmentICU	Nurse practitioner	nurse	≤4000	there is not	1-4time(s）/月	0-1time(s）	satisfied	Never	Always	Always	Always	Always	Always	Always	Always	Often	Always	Always	Often	Always	Neutral	Agree	Disagree Somewhat	Neutral	Neutral	Strongly Agree	Strongly Agree	Agree	Strongly Agree	Strongly Agree	Strongly Agree	Strongly Agree	Strongly Agree	Agree	Agree	Agree	Agree	Agree	Agree	Agree	Agree	Agree
271second	WeChat	N/A	115	female	26~30	bachelor's degree	Neurology DepartmentICU	nurse	nurse	4000-8000	there is not	7 times or more per month	2-3time(s）	neutral	Never	Sometimes	Often	Often	Always	Always	Rarely	Sometimes	Often	Sometimes	Often	Sometimes	Always	Neutral	Disagree Somewhat	Disagree Somewhat	Strongly Disagree	Strongly Disagree	Strongly Disagree	Strongly Agree	Strongly Agree	Strongly Agree	Strongly Disagree	Strongly Agree	Strongly Agree	Strongly Agree	Strongly Agree	Strongly Agree	Strongly Agree	Strongly Agree	Strongly Agree	Agree	Disagree Somewhat	Strongly Agree	Strongly Agree
243second	WeChat	N/A	112	female	26~30	bachelor's degree	pediatricsICU	Nurse practitioner	nurse	4000-8000	1	7 times or more per month	≥4time(s）	satisfied	Rarely	Rarely	Always	Often	Always	Sometimes	Never	Sometimes	Often	Sometimes	Sometimes	Sometimes	Sometimes	Agree	Neutral	Disagree Somewhat	Neutral	Neutral	Neutral	Strongly Agree	Strongly Agree	Strongly Agree	Strongly Agree	Strongly Agree	Strongly Agree	Strongly Agree	Strongly Agree	Disagree Somewhat	neutral	Agree	Disagree Somewhat	neutral	neutral	Strongly Agree	Agree
409second	WeChat	N/A	141	female	31~40	blow bachelor's degree	Neurology DepartmentICU	nurse-in-charge	group leader	4000-8000	1	7 times or more per month	0-1time(s）	satisfied	Sometimes	Never	Always	Always	Always	Sometimes	Always	Often	Always	Often	Often	Often	Always	Strongly Agree	Neutral	Agree	Neutral	Neutral	Neutral	Strongly Agree	Strongly Agree	Strongly Agree	Strongly Agree	Strongly Agree	Strongly Agree	Strongly Agree	Strongly Agree	Strongly Agree	Strongly Agree	Strongly Agree	Strongly Agree	Strongly Agree	Strongly Agree	Strongly Agree	Strongly Agree
418second	WeChat	N/A	118	male	26~30	bachelor's degree	NeonatologyICU	nurse	nurse	4000-8000	there is not	1-4time(s）/月	2-3time(s）	neutral	Sometimes	Often	Sometimes	Always	Always	Often	Rarely	Sometimes	Often	Often	Often	Often	Rarely	Agree	Agree	Agree	Strongly Agree	Agree	Disagree Somewhat	Strongly Agree	Strongly Agree	Agree	Agree	Agree	Agree	Agree	neutral	neutral	neutral	Agree	Agree	neutral	neutral	Agree	Agree
455second	WeChat	N/A	109	female	≥41	blow bachelor's degree	syntheticalICU	associate chief Nurse practitioner及以上	head nurse	≥8000	1	there is not	0-1time(s）	neutral	Rarely	Never	Often	Sometimes	Often	Rarely	Rarely	Often	Often	Often	Sometimes	Always	Often	Neutral	Neutral	Disagree Somewhat	Agree	Neutral	Neutral	Strongly Agree	Agree	Agree	Agree	Agree	Strongly Agree	Agree	Agree	neutral	neutral	Agree	Agree	neutral	neutral	Agree	Agree
276second	WeChat	N/A	108	female	26~30	bachelor's degree	syntheticalICU	Nurse practitioner	nurse	≥8000	≥2	there is not	0-1time(s）	satisfied	Sometimes	Rarely	Often	Often	Always	Sometimes	Never	Sometimes	Often	Sometimes	Often	Often	Always	Neutral	Disagree Somewhat	Neutral	Disagree Somewhat	Agree	Disagree Somewhat	Strongly Agree	Strongly Agree	Agree	Agree	Agree	Agree	Agree	Agree	Agree	Agree	Agree	Agree	Strongly Disagree	Strongly Disagree	Agree	Agree
269second	WeChat	N/A	145	female	26~30	blow bachelor's degree	NeonatologyICU	Nurse practitioner	nurse	≥8000	there is not	5-6 times/month	≥4time(s）	satisfied	Sometimes	Sometimes	Often	Always	Always	Always	Often	Always	Always	Always	Always	Often	Sometimes	Agree	Disagree Somewhat	Agree	Agree	Agree	Agree	Strongly Agree	Strongly Agree	Strongly Agree	Strongly Agree	Strongly Agree	Strongly Agree	Strongly Agree	Strongly Agree	Strongly Agree	Strongly Agree	Strongly Agree	Strongly Agree	Strongly Agree	Strongly Agree	Strongly Agree	Strongly Agree
479second	WeChat	N/A	112	female	31~40	bachelor's degree	CCU	nurse-in-charge	nurse	4000-8000	1	7 times or more per month	≥4time(s）	neutral	Sometimes	Rarely	Sometimes	Sometimes	Always	Sometimes	Rarely	Always	Always	Always	Often	Sometimes	Sometimes	Agree	Agree	Agree	Agree	Neutral	Agree	Agree	Agree	Agree	Disagree Somewhat	Agree	Agree	neutral	Agree	neutral	neutral	neutral	Agree	Disagree Somewhat	Agree	Agree	Agree
281second	WeChat	N/A	118	female	31~40	blow bachelor's degree	pediatricsICU	Nurse practitioner	nurse	4000-8000	1	5-6 times/month	2-3time(s）	neutral	Sometimes	Never	Rarely	Often	Often	Sometimes	Rarely	Always	Always	Always	Never	Always	Often	Agree	Agree	Disagree Somewhat	Disagree Somewhat	Agree	Agree	Strongly Agree	Strongly Agree	Strongly Agree	Strongly Agree	Strongly Agree	Agree	Agree	Agree	Agree	Agree	Agree	Agree	neutral	neutral	Agree	Agree
461second	WeChat	N/A	93	female	31~40	bachelor's degree	CCU	associate chief Nurse practitioner及以上	nurse	≥8000	≥2	there is not	≥4time(s）	satisfied	Sometimes	Always	Always	Often	Always	Sometimes	Never	Sometimes	Never	Sometimes	Never	Never	Rarely	Neutral	Disagree Somewhat	Disagree Somewhat	Neutral	Disagree Somewhat	Strongly Disagree	Strongly Agree	Strongly Agree	Strongly Agree	neutral	Agree	Agree	neutral	neutral	neutral	neutral	neutral	neutral	neutral	neutral	neutral	neutral
388second	WeChat	N/A	130	female	31~40	bachelor's degree	NeonatologyICU	Nurse practitioner	nurse	4000-8000	there is not	1-4time(s）/月	0-1time(s）	satisfied	Rarely	Sometimes	Often	Often	Always	Always	Sometimes	Often	Always	Always	Rarely	Sometimes	Often	Strongly Agree	Neutral	Agree	Agree	Agree	Agree	Agree	Strongly Agree	Agree	Strongly Agree	Agree	Agree	Agree	Agree	Agree	Agree	Agree	Agree	Strongly Agree	Strongly Agree	Strongly Agree	Strongly Agree
248second	WeChat	N/A	122	male	26~30	bachelor's degree	Respiratory departmentICU	Nurse practitioner	nurse	4000-8000	1	7 times or more per month	2-3time(s）	satisfied	Sometimes	Never	Always	Always	Always	Sometimes	Never	Often	Often	Sometimes	Sometimes	Sometimes	Always	Agree	Agree	Strongly Agree	Agree	Neutral	Neutral	Strongly Agree	Strongly Agree	Strongly Agree	Strongly Agree	Strongly Agree	Strongly Agree	Strongly Agree	Strongly Agree	neutral	neutral	Strongly Agree	Disagree Somewhat	Disagree Somewhat	Disagree Somewhat	Strongly Agree	Strongly Agree
363second	WeChat	N/A	138	female	26~30	bachelor's degree	Neurology DepartmentICU	nurse	nurse	≤4000	there is not	5-6 times/month	2-3time(s）	satisfied	Rarely	Sometimes	Often	Often	Always	Often	Always	Sometimes	Always	Always	Always	Often	Often	Neutral	Disagree Somewhat	Agree	Neutral	Neutral	Neutral	Strongly Agree	Strongly Agree	Strongly Agree	Strongly Agree	Strongly Agree	Strongly Agree	Strongly Agree	Strongly Agree	Strongly Agree	Strongly Agree	Strongly Agree	Strongly Agree	Strongly Agree	Strongly Agree	Strongly Agree	Strongly Agree
349second	WeChat	N/A	120	female	26~30	bachelor's degree	pediatricsICU	nurse	nurse	≤4000	1	7 times or more per month	0-1time(s）	neutral	Sometimes	Rarely	Often	Often	Always	Sometimes	Rarely	Often	Always	Often	Sometimes	Often	Sometimes	Agree	Agree	Agree	Agree	Neutral	Agree	Agree	Agree	Agree	Strongly Agree	Agree	Agree	Agree	Agree	Agree	Agree	Agree	Agree	neutral	Agree	Agree	Agree
262second	WeChat	N/A	104	female	≥41	blow bachelor's degree	neurosurgery departmentICU	associate chief Nurse practitioner及以上	head nurse	≥8000	1	there is not	≥4time(s）	neutral	Rarely	Never	Sometimes	Often	Often	Sometimes	Sometimes	Sometimes	Sometimes	Sometimes	Sometimes	Sometimes	Always	Strongly Agree	Agree	Strongly Agree	Strongly Agree	Disagree Somewhat	Strongly Disagree	neutral	Strongly Agree	Agree	Agree	Strongly Agree	Strongly Agree	Agree	Agree	Disagree Somewhat	neutral	Agree	neutral	Disagree Somewhat	Disagree Somewhat	neutral	Disagree Somewhat
345second	WeChat	N/A	116	female	31~40	bachelor's degree	pediatricsICU	nurse-in-charge	nurse	4000-8000	1	7 times or more per month	0-1time(s）	satisfied	Often	Rarely	Rarely	Often	Always	Always	Rarely	Sometimes	Often	Often	Always	Often	Often	Agree	Neutral	Agree	Neutral	Neutral	Neutral	Strongly Agree	Strongly Agree	Strongly Agree	Strongly Agree	Agree	neutral	Disagree Somewhat	Strongly Agree	Strongly Disagree	Agree	Agree	Agree	Agree	Strongly Disagree	Strongly Agree	Agree
191second	WeChat	N/A	116	female	31~40	bachelor's degree	neurosurgery departmentICU	nurse-in-charge	group leader	4000-8000	1	7 times or more per month	0-1time(s）	satisfied	Sometimes	Sometimes	Always	Always	Always	Often	Never	Always	Always	Always	Often	Sometimes	Never	Agree	Agree	Agree	Neutral	Strongly Agree	Strongly Agree	Agree	Agree	Agree	neutral	Agree	Agree	Agree	Agree	Disagree Somewhat	neutral	Agree	Disagree Somewhat	Disagree Somewhat	neutral	Agree	Agree
318second	WeChat	N/A	134	female	26~30	bachelor's degree	CCU	nurse	nurse	4000-8000	there is not	there is not	2-3time(s）	satisfied	Rarely	Sometimes	Always	Always	Always	Often	Often	Always	Always	Always	Often	Always	Sometimes	Agree	Neutral	Agree	Neutral	Neutral	Neutral	Strongly Agree	Strongly Agree	Strongly Agree	Strongly Agree	Strongly Agree	Strongly Agree	Strongly Agree	Strongly Agree	Strongly Agree	Strongly Agree	Strongly Agree	Strongly Agree	Disagree Somewhat	neutral	Disagree Somewhat	Strongly Agree
186second	WeChat	N/A	127	male	26~30	bachelor's degree	pediatricsICU	Nurse practitioner	nurse	4000-8000	there is not	7 times or more per month	0-1time(s）	neutral	Never	Often	Always	Always	Always	Often	Often	Always	Always	Always	Often	Rarely	Often	Neutral	Disagree Somewhat	Neutral	Disagree Somewhat	Neutral	Disagree Somewhat	Strongly Agree	Strongly Agree	neutral	Agree	Strongly Agree	Strongly Agree	Strongly Agree	Strongly Agree	Strongly Agree	Strongly Agree	Strongly Agree	Agree	Disagree Somewhat	Agree	Strongly Agree	Strongly Agree
185second	WeChat	N/A	116	male	31~40	blow bachelor's degree	syntheticalICU	Nurse practitioner	nurse	≥8000	1	1-4time(s）/月	0-1time(s）	satisfied	Rarely	Never	Sometimes	Always	Always	Sometimes	Rarely	Often	Always	Always	Rarely	Rarely	Often	Neutral	Agree	Agree	Strongly Agree	Neutral	Neutral	Agree	Agree	Agree	Agree	Strongly Agree	Agree	Agree	Agree	Agree	Agree	Agree	Agree	neutral	Agree	Agree	Agree
243second	WeChat	N/A	114	female	31~40	bachelor's degree	syntheticalICU	Nurse practitioner	nurse	≥8000	≥2	7 times or more per month	2-3time(s）	neutral	Often	Rarely	Sometimes	Always	Always	Often	Rarely	Sometimes	Sometimes	Sometimes	Sometimes	Sometimes	Rarely	Agree	Agree	Agree	Neutral	Agree	Strongly Agree	Agree	Agree	Agree	Strongly Agree	Strongly Agree	Strongly Agree	Strongly Agree	Strongly Agree	Strongly Agree	Strongly Agree	Strongly Agree	Strongly Agree	Strongly Disagree	Strongly Disagree	Strongly Disagree	Strongly Disagree
221second	WeChat	N/A	101	female	31~40	bachelor's degree	pediatricsICU	nurse-in-charge	nurse	4000-8000	1	7 times or more per month	≥4time(s）	satisfied	Sometimes	Always	Sometimes	Sometimes	Always	Often	Never	Sometimes	Sometimes	Often	Sometimes	Sometimes	Rarely	Neutral	Strongly Disagree	Disagree Somewhat	Strongly Disagree	Strongly Disagree	Strongly Disagree	Agree	Agree	Agree	Agree	Agree	Agree	Agree	Agree	Agree	Agree	Agree	Agree	Agree	neutral	Agree	Agree
274second	WeChat	N/A	113	female	≥41	blow bachelor's degree	neurosurgery departmentICU	associate chief Nurse practitioner及以上	nurse	≥8000	1	there is not	≥4time(s）	satisfied	Sometimes	Always	Often	Always	Always	Sometimes	Never	Often	Often	Often	Often	Often	Rarely	Neutral	Agree	Neutral	Strongly Disagree	Disagree Somewhat	Strongly Disagree	Strongly Agree	Strongly Agree	Strongly Agree	Strongly Agree	Agree	Strongly Agree	Agree	neutral	Agree	Agree	Agree	Agree	neutral	neutral	neutral	neutral
363second	WeChat	N/A	141	female	31~40	blow bachelor's degree	NeonatologyICU	nurse-in-charge	group leader	4000-8000	there is not	1-4time(s）/月	2-3time(s）	satisfied	Rarely	Always	Often	Always	Always	Often	Often	Often	Sometimes	Often	Sometimes	Always	Always	Neutral	Agree	Agree	Agree	Agree	Disagree Somewhat	Strongly Agree	Strongly Agree	Strongly Agree	Strongly Agree	Strongly Agree	Strongly Agree	Strongly Agree	Strongly Agree	Strongly Agree	Strongly Agree	Strongly Agree	Strongly Agree	Strongly Agree	Strongly Agree	Strongly Agree	Strongly Agree
247second	WeChat	N/A	119	female	≥41	bachelor's degree	NeonatologyICU	associate chief Nurse practitioner及以上	nurse	≥8000	1	there is not	0-1time(s）	satisfied	Sometimes	Never	Sometimes	Often	Always	Sometimes	Sometimes	Often	Always	Always	Sometimes	Always	Always	Strongly Agree	Strongly Agree	Strongly Agree	Strongly Agree	Strongly Disagree	Strongly Disagree	Agree	Strongly Agree	Agree	Agree	Agree	Agree	Agree	Agree	Agree	Agree	Agree	Agree	Disagree Somewhat	neutral	neutral	Agree
347second	WeChat	N/A	109	male	26~30	bachelor's degree	pediatricsICU	nurse	nurse	4000-8000	there is not	7 times or more per month	0-1time(s）	satisfied	Sometimes	Never	Always	Always	Often	Never	Sometimes	Sometimes	Sometimes	Sometimes	Sometimes	Sometimes	Always	Neutral	Strongly Disagree	Strongly Disagree	Strongly Agree	Strongly Disagree	Disagree Somewhat	Strongly Agree	Strongly Agree	Strongly Agree	Strongly Agree	Strongly Agree	Strongly Agree	Strongly Agree	Strongly Agree	Strongly Agree	neutral	Agree	neutral	neutral	neutral	neutral	neutral
337second	WeChat	N/A	107	male	18~25	bachelor's degree	pediatricsICU	nurse	nurse	≤4000	there is not	5-6 times/month	0-1time(s）	satisfied	Often	Never	Sometimes	Sometimes	Always	Sometimes	Rarely	Rarely	Never	Sometimes	Never	Sometimes	Often	Agree	Agree	Strongly Disagree	Agree	Agree	Agree	Agree	Strongly Agree	Agree	Agree	Agree	Agree	Agree	Agree	Agree	Agree	Agree	Agree	neutral	Agree	Agree	Agree
376second	WeChat	N/A	120	female	31~40	bachelor's degree	NeonatologyICU	Nurse practitioner	nurse	4000-8000	≥2	7 times or more per month	0-1time(s）	neutral	Sometimes	Never	Often	Rarely	Always	Sometimes	Never	Often	Always	Often	Always	Often	Always	Disagree Somewhat	Disagree Somewhat	Disagree Somewhat	Agree	Agree	Agree	Strongly Agree	Strongly Agree	Strongly Agree	Strongly Agree	Strongly Agree	Strongly Agree	Strongly Agree	Strongly Agree	neutral	Agree	Strongly Agree	neutral	neutral	Disagree Somewhat	Strongly Agree	Agree
354second	WeChat	N/A	112	female	31~40	bachelor's degree	Neurology DepartmentICU	nurse-in-charge	nurse	4000-8000	1	1-4time(s）/月	0-1time(s）	neutral	Sometimes	Never	Sometimes	Sometimes	Always	Rarely	Sometimes	Often	Sometimes	Often	Rarely	Rarely	Always	Agree	Agree	Agree	Agree	Neutral	Neutral	Agree	Agree	Agree	Agree	Agree	Agree	Agree	Agree	Agree	Agree	Agree	Agree	neutral	Agree	Agree	Agree
251second	WeChat	N/A	129	female	31~40	blow bachelor's degree	neurosurgery departmentICU	nurse-in-charge	nurse	4000-8000	there is not	5-6 times/month	0-1time(s）	satisfied	Never	Rarely	Always	Sometimes	Often	Often	Always	Always	Always	Always	Sometimes	Often	Always	Neutral	Agree	Agree	Neutral	Agree	Disagree Somewhat	Strongly Agree	Strongly Agree	Strongly Agree	Strongly Agree	Strongly Agree	Strongly Agree	Strongly Agree	Agree	Agree	Agree	Agree	Agree	Agree	Agree	Agree	Agree
344second	WeChat	N/A	134	female	31~40	bachelor's degree	NeonatologyICU	nurse	nurse	4000-8000	there is not	1-4time(s）/月	≥4time(s）	satisfied	Never	Never	Always	Always	Always	Often	Always	Always	Often	Always	Always	Often	Always	Disagree Somewhat	Disagree Somewhat	Neutral	Disagree Somewhat	Disagree Somewhat	Disagree Somewhat	Strongly Agree	Strongly Agree	Strongly Agree	Strongly Agree	Strongly Agree	Strongly Agree	Strongly Agree	Strongly Agree	Strongly Agree	Strongly Agree	Strongly Agree	Strongly Agree	Strongly Agree	Strongly Agree	Strongly Agree	Strongly Agree
314second	WeChat	N/A	109	female	31~40	blow bachelor's degree	neurosurgery departmentICU	Nurse practitioner	nurse	4000-8000	1	there is not	2-3time(s）	satisfied	Rarely	Sometimes	Often	Always	Often	Sometimes	Never	Sometimes	Sometimes	Sometimes	Sometimes	Sometimes	Sometimes	Agree	Agree	Disagree Somewhat	Neutral	Agree	Neutral	Strongly Agree	Strongly Agree	Agree	Agree	Strongly Agree	Strongly Agree	Agree	Agree	Disagree Somewhat	Agree	neutral	Agree	neutral	neutral	Agree	neutral
424second	WeChat	N/A	139	female	18~25	bachelor's degree	emergency departmentICU	nurse	nurse	≤4000	there is not	5-6 times/month	2-3time(s）	satisfied	Rarely	Often	Always	Always	Always	Always	Always	Always	Always	Always	Sometimes	Always	Often	Agree	Agree	Agree	Agree	Agree	Neutral	Strongly Agree	Strongly Agree	Strongly Agree	Strongly Agree	Strongly Agree	Strongly Agree	Strongly Agree	Strongly Agree	Strongly Agree	Strongly Agree	Strongly Agree	Strongly Agree	Disagree Somewhat	Disagree Somewhat	Disagree Somewhat	Strongly Agree
372second	WeChat	N/A	106	female	26~30	blow bachelor's degree	pediatricsICU	Nurse practitioner	nurse	4000-8000	1	7 times or more per month	0-1time(s）	satisfied	Sometimes	Rarely	Sometimes	Often	Always	Sometimes	Rarely	Always	Always	Always	Sometimes	Sometimes	Sometimes	Neutral	Strongly Disagree	Disagree Somewhat	Strongly Disagree	Agree	Agree	Agree	Agree	Agree	Agree	Agree	Agree	neutral	neutral	neutral	neutral	Agree	Agree	neutral	neutral	Agree	Agree
244second	WeChat	N/A	113	female	26~30	bachelor's degree	Neurology DepartmentICU	nurse	nurse	≤4000	1	7 times or more per month	0-1time(s）	neutral	Never	Always	Sometimes	Sometimes	Always	Sometimes	Never	Sometimes	Always	Always	Sometimes	Always	Never	Agree	Neutral	Agree	Disagree Somewhat	Agree	Neutral	Agree	Agree	Agree	Agree	Agree	Agree	Agree	Agree	Agree	Agree	Agree	Agree	neutral	Agree	Agree	Agree
404second	WeChat	N/A	111	female	31~40	bachelor's degree	pediatricsICU	nurse-in-charge	nurse	4000-8000	1	7 times or more per month	≥4time(s）	satisfied	Rarely	Sometimes	Always	Sometimes	Often	Sometimes	Sometimes	Sometimes	Often	Often	Sometimes	Sometimes	Sometimes	Agree	Neutral	Strongly Disagree	Agree	Agree	Agree	Agree	Strongly Agree	Agree	Agree	Agree	Agree	Agree	Agree	Agree	Agree	Agree	Agree	neutral	neutral	neutral	neutral
249second	WeChat	N/A	109	female	31~40	bachelor's degree	CCU	nurse-in-charge	group leader	4000-8000	1	5-6 times/month	≥4time(s）	dissatisfied	Sometimes	Never	Often	Often	Always	Sometimes	Rarely	Sometimes	Often	Often	Often	Often	Often	Agree	Agree	Agree	Agree	Agree	Neutral	neutral	Agree	neutral	Disagree Somewhat	Agree	Agree	neutral	Agree	neutral	neutral	neutral	Agree	Disagree Somewhat	Agree	Agree	Agree
456second	WeChat	N/A	115	female	26~30	bachelor's degree	pediatricsICU	nurse	nurse	4000-8000	1	5-6 times/month	2-3time(s）	satisfied	Sometimes	Never	Often	Often	Always	Sometimes	Always	Always	Always	Always	Sometimes	Sometimes	Never	Neutral	Agree	Disagree Somewhat	Disagree Somewhat	Disagree Somewhat	Strongly Disagree	Strongly Agree	Strongly Agree	Agree	Strongly Agree	Strongly Agree	Strongly Agree	Strongly Agree	Strongly Agree	neutral	neutral	Agree	neutral	neutral	Agree	Agree	Agree
394second	WeChat	N/A	109	female	26~30	bachelor's degree	NeonatologyICU	Nurse practitioner	nurse	4000-8000	1	5-6 times/month	0-1time(s）	neutral	Sometimes	Sometimes	Sometimes	Often	Often	Rarely	Sometimes	Sometimes	Often	Often	Sometimes	Sometimes	Often	Agree	Neutral	Agree	Neutral	Neutral	Neutral	Agree	Agree	Agree	neutral	Agree	Strongly Agree	Agree	Agree	neutral	Agree	Agree	Agree	neutral	Disagree Somewhat	neutral	Agree
233second	WeChat	N/A	114	female	18~25	bachelor's degree	Respiratory departmentICU	nurse	nurse	≤4000	1	5-6 times/month	≥4time(s）	satisfied	Rarely	Rarely	Always	Always	Often	Sometimes	Rarely	Often	Always	Often	Often	Sometimes	Never	Strongly Agree	Strongly Disagree	Strongly Agree	Strongly Disagree	Strongly Agree	Agree	Agree	Agree	Agree	Agree	Agree	Agree	Strongly Agree	Strongly Agree	Agree	Agree	Agree	Agree	Disagree Somewhat	Disagree Somewhat	Agree	Agree
184second	WeChat	N/A	115	female	31~40	blow bachelor's degree	Neurology DepartmentICU	associate chief Nurse practitioner及以上	nurse	≥8000	1	1-4time(s）/月	0-1time(s）	neutral	Sometimes	Rarely	Always	Always	Always	Always	Rarely	Often	Often	Often	Often	Often	Rarely	Neutral	Agree	Agree	Neutral	Neutral	Neutral	Strongly Agree	Agree	Agree	Agree	Strongly Agree	neutral	Agree	Agree	Disagree Somewhat	Disagree Somewhat	Agree	Agree	neutral	neutral	Agree	Agree
242second	WeChat	N/A	113	female	31~40	bachelor's degree	pediatricsICU	Nurse practitioner	nurse	4000-8000	1	5-6 times/month	≥4time(s）	neutral	Sometimes	Rarely	Sometimes	Often	Always	Sometimes	Sometimes	Often	Always	Often	Often	Often	Sometimes	Neutral	Neutral	Neutral	Disagree Somewhat	Agree	Agree	Agree	Agree	Agree	Agree	Strongly Agree	Strongly Agree	Strongly Agree	Strongly Agree	Strongly Agree	Strongly Agree	Strongly Agree	Strongly Agree	Strongly Disagree	Strongly Disagree	Strongly Disagree	Strongly Disagree
233second	WeChat	N/A	141	female	≥41	bachelor's degree	Neurology DepartmentICU	nurse-in-charge	nurse	≥8000	≥2	1-4time(s）/月	0-1time(s）	satisfied	Never	Always	Always	Always	Always	Always	Always	Always	Sometimes	Always	Sometimes	Always	Always	Agree	Agree	Agree	Strongly Agree	Agree	Disagree Somewhat	Strongly Agree	Strongly Agree	Strongly Agree	Strongly Agree	Strongly Agree	Agree	Strongly Agree	Strongly Agree	Strongly Agree	neutral	Strongly Agree	Agree	Agree	Agree	Strongly Agree	Strongly Agree
198second	WeChat	N/A	107	male	26~30	bachelor's degree	pediatricsICU	nurse	nurse	4000-8000	there is not	1-4time(s）/月	≥4time(s）	satisfied	Sometimes	Rarely	Sometimes	Sometimes	Always	Rarely	Never	Often	Often	Often	Often	Often	Rarely	Neutral	Agree	Neutral	Disagree Somewhat	Neutral	Neutral	Strongly Agree	Strongly Agree	Strongly Agree	Agree	Agree	Agree	Agree	Agree	Agree	Agree	Agree	Agree	Strongly Disagree	Strongly Disagree	Agree	Agree
371second	WeChat	N/A	113	female	31~40	bachelor's degree	syntheticalICU	Nurse practitioner	nurse	4000-8000	1	5-6 times/month	0-1time(s）	neutral	Rarely	Rarely	Always	Often	Always	Often	Never	Often	Often	Sometimes	Often	Sometimes	Sometimes	Disagree Somewhat	Disagree Somewhat	Agree	Agree	Agree	Agree	Strongly Agree	Strongly Agree	Agree	Strongly Agree	Strongly Agree	Strongly Agree	Agree	Strongly Agree	Disagree Somewhat	neutral	neutral	neutral	neutral	neutral	Agree	neutral
258second	WeChat	N/A	118	female	31~40	bachelor's degree	Neurology DepartmentICU	associate chief Nurse practitioner及以上	nurse	≤4000	1	there is not	0-1time(s）	satisfied	Sometimes	Sometimes	Sometimes	Sometimes	Always	Sometimes	Rarely	Often	Often	Often	Often	Often	Rarely	Agree	Neutral	Agree	Agree	Agree	Agree	Strongly Agree	Strongly Agree	Strongly Agree	Agree	Strongly Agree	Agree	Agree	Agree	Agree	Agree	Agree	Agree	Strongly Disagree	neutral	Agree	Agree
195second	WeChat	N/A	112	female	26~30	bachelor's degree	pediatricsICU	Nurse practitioner	nurse	≤4000	1	7 times or more per month	0-1time(s）	satisfied	Often	Rarely	Often	Often	Always	Always	Rarely	Sometimes	Sometimes	Sometimes	Sometimes	Sometimes	Sometimes	Neutral	Disagree Somewhat	Agree	Disagree Somewhat	Agree	Disagree Somewhat	Agree	neutral	Agree	Agree	Strongly Agree	Agree	Agree	Agree	Agree	Agree	Agree	Agree	Agree	Agree	Agree	Agree
194second	WeChat	N/A	106	female	31~40	bachelor's degree	NeonatologyICU	Nurse practitioner	nurse	≥8000	1	1-4time(s）/月	2-3time(s）	satisfied	Rarely	Rarely	Sometimes	Often	Often	Sometimes	Sometimes	Often	Often	Often	Sometimes	Sometimes	Sometimes	Neutral	Agree	Agree	Neutral	Neutral	Neutral	neutral	Agree	Agree	Agree	Agree	Agree	Agree	Agree	Agree	Agree	Agree	neutral	Disagree Somewhat	neutral	neutral	neutral
439second	WeChat	N/A	92	female	31~40	bachelor's degree	pediatricsICU	Nurse practitioner	nurse	4000-8000	1	5-6 times/month	2-3time(s）	satisfied	Sometimes	Never	Sometimes	Sometimes	Always	Often	Sometimes	Often	Always	Often	Never	Always	Always	Disagree Somewhat	Strongly Disagree	Strongly Disagree	Strongly Disagree	Strongly Disagree	Strongly Disagree	Agree	Agree	neutral	neutral	Agree	neutral	neutral	neutral	neutral	neutral	neutral	Agree	neutral	neutral	neutral	neutral
326second	WeChat	N/A	110	female	31~40	bachelor's degree	CCU	Nurse practitioner	nurse	4000-8000	≥2	7 times or more per month	0-1time(s）	neutral	Sometimes	Rarely	Always	Always	Always	Sometimes	Rarely	Often	Always	Always	Never	Sometimes	Sometimes	Neutral	Neutral	Agree	Agree	Neutral	Neutral	Agree	neutral	Agree	Agree	Agree	Agree	Agree	Agree	Agree	Agree	Agree	Agree	neutral	Strongly Disagree	neutral	neutral
330second	WeChat	N/A	115	female	31~40	bachelor's degree	neurosurgery departmentICU	nurse-in-charge	group leader	4000-8000	≥2	7 times or more per month	2-3time(s）	satisfied	Often	Sometimes	Often	Often	Always	Rarely	Sometimes	Sometimes	Sometimes	Always	Rarely	Often	Rarely	Agree	Agree	Neutral	Strongly Agree	Agree	Agree	Agree	Agree	Agree	Agree	Agree	Agree	Agree	Agree	Agree	Agree	Agree	Agree	Disagree Somewhat	Disagree Somewhat	Agree	Agree
363second	WeChat	N/A	119	female	26~30	bachelor's degree	NeonatologyICU	Nurse practitioner	nurse	≥8000	1	7 times or more per month	≥4time(s）	satisfied	Sometimes	Never	Sometimes	Always	Always	Sometimes	Often	Always	Always	Always	Never	Always	Often	Agree	Agree	Neutral	Agree	Neutral	Agree	Agree	Agree	Agree	Strongly Agree	Agree	Agree	Agree	Agree	Agree	Agree	Agree	Agree	Disagree Somewhat	Disagree Somewhat	Agree	Agree
418second	WeChat	N/A	98	female	31~40	blow bachelor's degree	emergency departmentICU	Nurse practitioner	nurse	4000-8000	≥2	1-4time(s）/月	0-1time(s）	satisfied	Rarely	Never	Often	Sometimes	Often	Often	Rarely	Rarely	Never	Sometimes	Never	Sometimes	Often	Disagree Somewhat	Disagree Somewhat	Neutral	Disagree Somewhat	Disagree Somewhat	Disagree Somewhat	Agree	Agree	Agree	Agree	Strongly Agree	Agree	Agree	Agree	Agree	Agree	Agree	Agree	neutral	Agree	Agree	Agree
453second	WeChat	N/A	106	female	26~30	bachelor's degree	pediatricsICU	nurse	nurse	≤4000	1	there is not	0-1time(s）	neutral	Never	Sometimes	Sometimes	Sometimes	Sometimes	Rarely	Often	Never	Rarely	Often	Rarely	Often	Sometimes	Neutral	Agree	Agree	Neutral	Agree	Disagree Somewhat	Strongly Agree	Strongly Agree	Strongly Agree	Strongly Agree	Strongly Agree	Agree	Agree	neutral	Agree	Agree	Agree	Agree	neutral	neutral	neutral	neutral
435second	WeChat	N/A	118	female	31~40	blow bachelor's degree	neurosurgery departmentICU	Nurse practitioner	nurse	4000-8000	≥2	7 times or more per month	0-1time(s）	dissatisfied	Sometimes	Sometimes	Often	Often	Always	Sometimes	Sometimes	Often	Often	Sometimes	Sometimes	Rarely	Sometimes	Agree	Agree	Neutral	Disagree Somewhat	Neutral	Agree	Strongly Agree	Strongly Agree	Agree	Strongly Agree	Strongly Agree	Strongly Agree	Strongly Agree	Strongly Agree	neutral	neutral	Agree	neutral	neutral	Agree	Agree	Agree
335second	WeChat	N/A	131	female	26~30	bachelor's degree	syntheticalICU	Nurse practitioner	nurse	4000-8000	there is not	5-6 times/month	0-1time(s）	neutral	Never	Always	Always	Always	Always	Always	Often	Often	Often	Often	Often	Often	Sometimes	Agree	Disagree Somewhat	Agree	Neutral	Agree	Neutral	Strongly Agree	Strongly Agree	Strongly Agree	Strongly Agree	Strongly Agree	Strongly Agree	Strongly Agree	Strongly Agree	Strongly Agree	Strongly Agree	Strongly Agree	neutral	neutral	neutral	Disagree Somewhat	Strongly Agree
288second	WeChat	N/A	97	female	31~40	bachelor's degree	neurosurgery departmentICU	Nurse practitioner	nurse	4000-8000	1	1-4time(s）/月	≥4time(s）	neutral	Rarely	Always	Often	Always	Always	Never	Never	Often	Rarely	Often	Never	Rarely	Rarely	Neutral	Neutral	Disagree Somewhat	Strongly Disagree	Disagree Somewhat	Strongly Disagree	Agree	Agree	Agree	Agree	Agree	Agree	Agree	Agree	neutral	Agree	Agree	Agree	Disagree Somewhat	neutral	Agree	Agree
297second	WeChat	N/A	113	female	≥41	blow bachelor's degree	CCU	associate chief Nurse practitioner及以上	head nurse	≥8000	1	5-6 times/month	0-1time(s）	neutral	Sometimes	Rarely	Often	Sometimes	Always	Sometimes	Rarely	Often	Sometimes	Sometimes	Sometimes	Sometimes	Rarely	Agree	Strongly Disagree	Agree	Agree	Neutral	Neutral	Strongly Agree	Agree	Agree	Strongly Agree	Strongly Agree	Agree	Strongly Agree	Strongly Agree	Agree	Agree	Agree	Agree	neutral	neutral	Agree	Agree
290second	WeChat	N/A	107	female	≥41	blow bachelor's degree	syntheticalICU	associate chief Nurse practitioner及以上	head nurse	≥8000	1	there is not	≥4time(s）	satisfied	Rarely	Sometimes	Sometimes	Often	Always	Rarely	Rarely	Sometimes	Rarely	Often	Often	Sometimes	Always	Neutral	Neutral	Disagree Somewhat	Agree	Neutral	Neutral	Agree	Agree	Agree	Agree	Agree	Agree	Agree	Agree	Agree	Agree	Agree	Agree	Disagree Somewhat	neutral	neutral	Agree
384second	WeChat	N/A	105	female	31~40	bachelor's degree	CCU	Nurse practitioner	nurse	4000-8000	1	7 times or more per month	2-3time(s）	neutral	Sometimes	Never	Sometimes	Sometimes	Always	Often	Often	Sometimes	Sometimes	Sometimes	Sometimes	Sometimes	Often	Strongly Agree	Neutral	Agree	Neutral	Agree	Agree	Agree	Agree	Agree	Agree	Agree	neutral	neutral	neutral	neutral	neutral	neutral	neutral	neutral	neutral	neutral	neutral
357second	WeChat	N/A	107	female	31~40	bachelor's degree	Neurology DepartmentICU	nurse-in-charge	nurse	4000-8000	1	7 times or more per month	≥4time(s）	neutral	Sometimes	Never	Always	Sometimes	Always	Always	Always	Always	Rarely	Often	Never	Rarely	Never	Neutral	Neutral	Agree	Agree	Strongly Agree	Strongly Agree	neutral	Agree	Agree	neutral	Agree	Agree	Agree	Agree	Disagree Somewhat	neutral	Agree	Disagree Somewhat	Disagree Somewhat	neutral	Agree	Agree
470second	WeChat	N/A	139	female	31~40	blow bachelor's degree	syntheticalICU	Nurse practitioner	nurse	4000-8000	there is not	7 times or more per month	2-3time(s）	neutral	Never	Rarely	Always	Often	Always	Sometimes	Always	Always	Always	Always	Never	Always	Always	Agree	Agree	Neutral	Neutral	Agree	Neutral	Strongly Agree	Strongly Agree	Strongly Agree	Strongly Agree	Strongly Agree	Strongly Agree	Strongly Agree	Strongly Agree	Strongly Agree	Strongly Agree	Strongly Agree	Strongly Agree	Strongly Agree	Strongly Agree	Strongly Agree	Strongly Agree
320second	WeChat	N/A	131	female	31~40	bachelor's degree	pediatricsICU	nurse-in-charge	nurse	4000-8000	≥2	7 times or more per month	2-3time(s）	neutral	Rarely	Always	Often	Always	Always	Often	Never	Always	Always	Always	Sometimes	Often	Always	Neutral	Agree	Disagree Somewhat	Neutral	Agree	Agree	Strongly Agree	Strongly Agree	Strongly Agree	Strongly Agree	Strongly Agree	Strongly Agree	Strongly Agree	Strongly Agree	Agree	Strongly Agree	Strongly Agree	Strongly Agree	neutral	neutral	neutral	neutral
227second	WeChat	N/A	113	female	26~30	bachelor's degree	emergency departmentICU	nurse	nurse	4000-8000	1	5-6 times/month	0-1time(s）	satisfied	Sometimes	Rarely	Always	Always	Always	Sometimes	Never	Sometimes	Always	Always	Rarely	Often	Rarely	Disagree Somewhat	Disagree Somewhat	Disagree Somewhat	Disagree Somewhat	Agree	Agree	Agree	Agree	Agree	Strongly Agree	Agree	Agree	Strongly Agree	Agree	Agree	Agree	Agree	Agree	Agree	neutral	Agree	Agree
422second	WeChat	N/A	138	female	≥41	blow bachelor's degree	neurosurgery departmentICU	nurse-in-charge	nurse	4000-8000	there is not	there is not	0-1time(s）	satisfied	Sometimes	Often	Always	Always	Always	Always	Always	Always	Always	Always	Often	Always	Always	Neutral	Neutral	Agree	Agree	Neutral	Neutral	Strongly Agree	Strongly Agree	Agree	Strongly Agree	Strongly Agree	Strongly Agree	Strongly Agree	Strongly Agree	Strongly Agree	Strongly Agree	Strongly Agree	Agree	Strongly Disagree	Strongly Disagree	Strongly Agree	Strongly Agree
238second	WeChat	N/A	119	female	31~40	bachelor's degree	CCU	Nurse practitioner	nurse	4000-8000	1	1-4time(s）/月	2-3time(s）	neutral	Sometimes	Sometimes	Often	Sometimes	Always	Often	Rarely	Often	Always	Always	Often	Often	Sometimes	Agree	Disagree Somewhat	Neutral	Disagree Somewhat	Agree	Agree	Agree	neutral	Strongly Agree	Agree	Agree	Agree	Agree	Agree	Agree	Agree	Agree	Agree	Agree	Agree	Agree	Agree
227second	WeChat	N/A	139	female	31~40	blow bachelor's degree	Neurology DepartmentICU	Nurse practitioner	nurse	4000-8000	1	5-6 times/month	2-3time(s）	neutral	Never	Sometimes	Often	Always	Always	Sometimes	Rarely	Often	Sometimes	Sometimes	Sometimes	Sometimes	Always	Strongly Agree	Agree	Strongly Agree	Strongly Agree	Agree	Strongly Agree	Strongly Agree	Strongly Agree	Strongly Agree	Strongly Agree	Strongly Agree	Strongly Agree	Strongly Agree	Strongly Agree	Strongly Agree	Strongly Agree	Strongly Agree	Strongly Agree	Strongly Agree	Strongly Agree	Strongly Agree	Strongly Agree
417second	WeChat	N/A	137	female	26~30	bachelor's degree	emergency departmentICU	nurse	nurse	4000-8000	there is not	5-6 times/month	0-1time(s）	neutral	Never	Always	Always	Always	Always	Always	Rarely	Always	Sometimes	Always	Sometimes	Often	Always	Agree	Agree	Disagree Somewhat	Neutral	Agree	Neutral	Strongly Agree	Strongly Agree	Strongly Agree	Strongly Agree	Strongly Agree	Strongly Agree	Strongly Agree	Agree	Strongly Agree	Strongly Agree	Strongly Agree	Strongly Agree	Agree	Agree	Strongly Agree	Strongly Agree
298second	WeChat	N/A	117	female	31~40	bachelor's degree	Neurology DepartmentICU	nurse-in-charge	nurse	4000-8000	≥2	5-6 times/month	0-1time(s）	neutral	Rarely	Never	Rarely	Never	Always	Always	Never	Always	Sometimes	Often	Rarely	Rarely	Always	Neutral	Neutral	Agree	Neutral	Agree	Agree	Strongly Agree	Strongly Agree	Strongly Agree	Strongly Agree	Strongly Agree	Strongly Agree	Strongly Agree	Strongly Agree	Strongly Agree	Strongly Agree	Strongly Agree	neutral	neutral	neutral	Disagree Somewhat	Strongly Agree
369second	WeChat	N/A	123	female	31~40	bachelor's degree	emergency departmentICU	Nurse practitioner	nurse	≤4000	there is not	7 times or more per month	≥4time(s）	neutral	Rarely	Rarely	Always	Sometimes	Always	Often	Always	Often	Often	Often	Often	Often	Always	Agree	Neutral	Agree	Neutral	Agree	Neutral	Agree	Agree	Agree	Agree	Agree	Agree	Agree	Agree	Strongly Agree	Agree	Agree	Agree	neutral	Agree	Agree	Agree
407second	WeChat	N/A	111	female	31~40	bachelor's degree	pediatricsICU	Nurse practitioner	nurse	4000-8000	1	1-4time(s）/月	2-3time(s）	satisfied	Sometimes	Sometimes	Sometimes	Often	Always	Sometimes	Never	Rarely	Rarely	Often	Rarely	Often	Never	Disagree Somewhat	Disagree Somewhat	Neutral	Disagree Somewhat	Agree	Agree	Agree	Strongly Agree	Strongly Agree	Strongly Agree	Strongly Agree	Strongly Agree	Strongly Agree	Strongly Agree	Strongly Agree	Strongly Agree	Strongly Agree	neutral	neutral	neutral	Disagree Somewhat	Strongly Agree
431second	WeChat	N/A	116	female	31~40	bachelor's degree	syntheticalICU	Nurse practitioner	nurse	4000-8000	1	7 times or more per month	0-1time(s）	satisfied	Never	Rarely	Often	Always	Often	Sometimes	Rarely	Often	Always	Often	Often	Sometimes	Sometimes	Agree	Neutral	Agree	Disagree Somewhat	Agree	Agree	Agree	Agree	Agree	Strongly Agree	Agree	Agree	Agree	Agree	Agree	Agree	Agree	Agree	neutral	Agree	Agree	Agree
382second	WeChat	N/A	129	female	31~40	bachelor's degree	pediatricsICU	nurse-in-charge	group leader	4000-8000	there is not	5-6 times/month	≥4time(s）	satisfied	Rarely	Always	Always	Always	Always	Sometimes	Often	Often	Always	Often	Always	Always	Always	Neutral	Disagree Somewhat	Disagree Somewhat	Disagree Somewhat	Neutral	Neutral	Strongly Agree	Strongly Agree	Agree	Agree	Strongly Agree	Strongly Agree	Strongly Agree	Strongly Agree	Strongly Agree	Strongly Agree	Strongly Agree	Strongly Agree	neutral	Strongly Disagree	neutral	Strongly Agree
470second	WeChat	N/A	106	female	≥41	blow bachelor's degree	Neurology DepartmentICU	associate chief Nurse practitioner及以上	nurse	4000-8000	1	there is not	0-1time(s）	satisfied	Never	Never	Often	Always	Always	Rarely	Sometimes	Often	Often	Often	Often	Often	Rarely	Neutral	Disagree Somewhat	Disagree Somewhat	Disagree Somewhat	Disagree Somewhat	Strongly Disagree	Agree	neutral	Strongly Agree	Agree	Agree	Agree	Agree	Agree	Agree	Agree	Agree	Agree	Agree	Agree	Agree	Agree
461second	WeChat	N/A	109	female	31~40	bachelor's degree	Respiratory departmentICU	Nurse practitioner	nurse	4000-8000	1	5-6 times/month	0-1time(s）	satisfied	Never	Never	Often	Sometimes	Often	Sometimes	Rarely	Often	Always	Often	Sometimes	Rarely	Often	Disagree Somewhat	Disagree Somewhat	Neutral	Agree	Strongly Agree	Agree	Strongly Agree	Agree	Strongly Agree	Agree	Agree	Agree	Agree	Agree	Agree	Agree	Agree	Agree	Disagree Somewhat	neutral	neutral	Agree
478second	WeChat	N/A	117	female	26~30	bachelor's degree	CCU	nurse	nurse	≥8000	there is not	5-6 times/month	0-1time(s）	neutral	Sometimes	Never	Often	Often	Always	Sometimes	Sometimes	Sometimes	Always	Always	Sometimes	Sometimes	Rarely	Strongly Agree	Agree	Strongly Agree	Strongly Agree	Disagree Somewhat	Strongly Disagree	Agree	Agree	Agree	Strongly Agree	Agree	Agree	Agree	Agree	Agree	Agree	Agree	Agree	neutral	Agree	Agree	Agree
233second	WeChat	N/A	136	male	31~40	bachelor's degree	Respiratory departmentICU	nurse-in-charge	nurse	4000-8000	≥2	1-4time(s）/月	≥4time(s）	satisfied	Sometimes	Never	Sometimes	Always	Always	Often	Always	Sometimes	Always	Always	Sometimes	Always	Always	Agree	Agree	Agree	Agree	Neutral	Agree	Strongly Agree	Strongly Agree	Strongly Agree	Strongly Agree	Strongly Agree	Strongly Agree	Strongly Agree	Strongly Agree	Strongly Agree	Strongly Agree	Strongly Agree	Strongly Agree	neutral	Disagree Somewhat	Agree	Strongly Agree
458second	WeChat	N/A	113	female	31~40	bachelor's degree	neurosurgery departmentICU	Nurse practitioner	nurse	4000-8000	1	5-6 times/month	0-1time(s）	neutral	Rarely	Rarely	Often	Often	Always	Rarely	Rarely	Often	Often	Often	Often	Often	Often	Agree	Agree	Disagree Somewhat	Neutral	Agree	Neutral	Agree	Agree	Strongly Agree	Agree	Agree	Agree	Agree	Agree	Agree	Agree	Agree	Agree	Disagree Somewhat	neutral	neutral	Agree
341second	WeChat	N/A	102	female	31~40	blow bachelor's degree	pediatricsICU	Nurse practitioner	nurse	4000-8000	1	5-6 times/month	2-3time(s）	neutral	Sometimes	Never	Often	Rarely	Always	Always	Never	Always	Always	Always	Rarely	Always	Always	Disagree Somewhat	Disagree Somewhat	Neutral	Disagree Somewhat	Disagree Somewhat	Disagree Somewhat	Agree	Agree	Agree	neutral	Agree	Agree	neutral	Strongly Agree	Disagree Somewhat	Disagree Somewhat	Agree	Agree	Strongly Disagree	Disagree Somewhat	Agree	Agree
385second	WeChat	N/A	106	female	31~40	bachelor's degree	pediatricsICU	Nurse practitioner	nurse	4000-8000	1	7 times or more per month	≥4time(s）	satisfied	Rarely	Rarely	Always	Often	Always	Rarely	Rarely	Sometimes	Often	Often	Often	Often	Rarely	Disagree Somewhat	Strongly Disagree	Strongly Disagree	Strongly Disagree	Strongly Agree	Strongly Agree	Agree	Agree	Agree	Strongly Agree	Agree	Agree	Agree	Agree	Agree	Agree	Agree	Agree	Disagree Somewhat	Disagree Somewhat	Agree	Agree
265second	WeChat	N/A	110	female	31~40	bachelor's degree	pediatricsICU	Nurse practitioner	nurse	4000-8000	1	7 times or more per month	0-1time(s）	satisfied	Sometimes	Sometimes	Often	Often	Always	Sometimes	Never	Sometimes	Often	Always	Rarely	Rarely	Sometimes	Neutral	Neutral	Agree	Disagree Somewhat	Agree	Agree	Agree	Agree	Strongly Agree	Strongly Agree	Agree	Agree	Agree	Agree	Agree	Agree	Agree	Agree	Strongly Disagree	neutral	neutral	Agree
460second	WeChat	N/A	135	female	31~40	blow bachelor's degree	Respiratory departmentICU	nurse-in-charge	nurse	4000-8000	1	5-6 times/month	≥4time(s）	satisfied	Never	Always	Always	Always	Always	Always	Always	Always	Sometimes	Always	Sometimes	Always	Always	Agree	Disagree Somewhat	Neutral	Neutral	Agree	Disagree Somewhat	Strongly Agree	Strongly Agree	Strongly Agree	Strongly Agree	Strongly Agree	Strongly Agree	Strongly Agree	Agree	Strongly Agree	Strongly Agree	Strongly Agree	Strongly Agree	Disagree Somewhat	Agree	Agree	Agree
430second	WeChat	N/A	116	female	31~40	bachelor's degree	neurosurgery departmentICU	Nurse practitioner	nurse	≥8000	1	7 times or more per month	0-1time(s）	neutral	Rarely	Rarely	Often	Always	Always	Often	Never	Often	Sometimes	Sometimes	Sometimes	Sometimes	Often	Neutral	Neutral	Disagree Somewhat	Neutral	Neutral	Strongly Agree	Strongly Agree	Strongly Agree	Strongly Agree	Strongly Agree	Strongly Agree	Strongly Agree	Strongly Agree	Strongly Agree	Strongly Agree	neutral	Agree	neutral	neutral	neutral	neutral	neutral
232second	WeChat	N/A	115	female	26~30	bachelor's degree	Respiratory departmentICU	Nurse practitioner	nurse	4000-8000	there is not	7 times or more per month	0-1time(s）	satisfied	Never	Always	Often	Always	Always	Sometimes	Rarely	Often	Often	Often	Often	Often	Always	Disagree Somewhat	Strongly Disagree	Disagree Somewhat	Strongly Disagree	Strongly Disagree	Strongly Disagree	Agree	Agree	Agree	Agree	Strongly Agree	Agree	Strongly Agree	Strongly Agree	Strongly Agree	Strongly Agree	Strongly Agree	Agree	Agree	Agree	Agree	Agree
209second	WeChat	N/A	111	female	26~30	bachelor's degree	pediatricsICU	nurse	nurse	4000-8000	1	7 times or more per month	≥4time(s）	satisfied	Sometimes	Rarely	Often	Always	Always	Often	Sometimes	Often	Often	Often	Sometimes	Sometimes	Rarely	Strongly Agree	Strongly Disagree	Strongly Disagree	Strongly Disagree	Strongly Agree	Strongly Agree	Agree	Agree	Agree	Agree	Agree	Agree	Agree	Agree	Agree	Agree	Agree	Agree	Disagree Somewhat	neutral	neutral	Agree
251second	WeChat	N/A	112	female	26~30	bachelor's degree	Respiratory departmentICU	nurse	nurse	≤4000	there is not	5-6 times/month	0-1time(s）	satisfied	Sometimes	Rarely	Always	Sometimes	Always	Sometimes	Never	Always	Always	Always	Sometimes	Often	Never	Agree	Neutral	Agree	Neutral	Neutral	Neutral	Agree	Agree	Strongly Agree	Agree	Agree	Agree	Agree	Agree	Agree	Agree	Agree	Agree	Strongly Disagree	neutral	neutral	Agree
400second	WeChat	N/A	116	male	26~30	bachelor's degree	syntheticalICU	nurse	nurse	4000-8000	there is not	7 times or more per month	0-1time(s）	neutral	Rarely	Rarely	Sometimes	Sometimes	Always	Sometimes	Rarely	Often	Often	Often	Rarely	Rarely	Sometimes	Disagree Somewhat	Agree	Strongly Agree	Agree	Agree	Neutral	Strongly Agree	Strongly Agree	Agree	Strongly Agree	Strongly Agree	Strongly Agree	Strongly Agree	Strongly Agree	neutral	neutral	Agree	Agree	neutral	Agree	Agree	Agree
317second	WeChat	N/A	147	female	31~40	blow bachelor's degree	Neurology DepartmentICU	nurse-in-charge	group leader	4000-8000	there is not	7 times or more per month	0-1time(s）	neutral	Never	Sometimes	Always	Always	Always	Always	Always	Always	Always	Always	Often	Always	Often	Agree	Strongly Agree	Strongly Agree	Strongly Agree	Agree	Strongly Agree	Strongly Agree	Strongly Agree	Strongly Agree	Strongly Agree	Strongly Agree	Strongly Agree	Strongly Agree	Strongly Agree	Strongly Agree	Strongly Agree	Strongly Agree	Strongly Agree	Disagree Somewhat	neutral	Strongly Agree	Strongly Agree
425second	WeChat	N/A	127	female	31~40	bachelor's degree	emergency departmentICU	nurse-in-charge	nurse	4000-8000	1	there is not	≥4time(s）	satisfied	Rarely	Always	Always	Always	Always	Always	Always	Often	Rarely	Always	Sometimes	Always	Always	Agree	Agree	Agree	Neutral	Disagree Somewhat	Neutral	Agree	Agree	Agree	Agree	Agree	Agree	Agree	Strongly Agree	Agree	Agree	Agree	Agree	neutral	Agree	Agree	Agree
182second	WeChat	N/A	111	female	31~40	bachelor's degree	neurosurgery departmentICU	nurse-in-charge	nurse	≤4000	1	5-6 times/month	≥4time(s）	satisfied	Rarely	Rarely	Often	Often	Always	Never	Rarely	Often	Always	Always	Rarely	Often	Rarely	Disagree Somewhat	Agree	Neutral	Agree	Disagree Somewhat	Neutral	Strongly Agree	Strongly Agree	Agree	Strongly Agree	Strongly Agree	Agree	Agree	Agree	Agree	Agree	Agree	Agree	neutral	neutral	neutral	neutral
249second	WeChat	N/A	127	female	18~25	bachelor's degree	neurosurgery departmentICU	nurse	nurse	4000-8000	there is not	5-6 times/month	2-3time(s）	neutral	Never	Rarely	Often	Often	Always	Often	Always	Sometimes	Sometimes	Always	Rarely	Often	Always	Agree	Neutral	Agree	Neutral	Neutral	Neutral	Strongly Agree	Strongly Agree	Strongly Agree	Strongly Agree	Strongly Agree	Strongly Agree	Strongly Agree	Strongly Agree	Agree	Strongly Agree	Strongly Agree	Strongly Agree	neutral	neutral	neutral	Strongly Agree
365second	WeChat	N/A	112	female	31~40	bachelor's degree	neurosurgery departmentICU	nurse-in-charge	nurse	4000-8000	≥2	5-6 times/month	0-1time(s）	satisfied	Sometimes	Never	Often	Sometimes	Always	Sometimes	Never	Sometimes	Always	Often	Sometimes	Sometimes	Sometimes	Agree	Agree	Neutral	Disagree Somewhat	Neutral	Agree	Agree	Strongly Agree	Agree	Agree	Agree	Agree	Agree	Agree	Agree	Agree	Agree	Agree	Agree	neutral	Agree	Agree
389second	WeChat	N/A	138	female	31~40	bachelor's degree	emergency departmentICU	nurse-in-charge	nurse	4000-8000	there is not	7 times or more per month	2-3time(s）	satisfied	Rarely	Sometimes	Often	Often	Always	Often	Sometimes	Always	Always	Always	Often	Sometimes	Often	Neutral	Agree	Agree	Neutral	Agree	Agree	Strongly Agree	Strongly Agree	Strongly Agree	Strongly Agree	Strongly Agree	Strongly Agree	Strongly Agree	Strongly Agree	neutral	Strongly Agree	Strongly Agree	Strongly Agree	Strongly Agree	Strongly Agree	Strongly Agree	Strongly Agree
459second	WeChat	N/A	114	male	31~40	bachelor's degree	neurosurgery departmentICU	Nurse practitioner	nurse	≤4000	≥2	5-6 times/month	0-1time(s）	satisfied	Rarely	Never	Sometimes	Sometimes	Always	Sometimes	Never	Often	Always	Often	Sometimes	Often	Never	Agree	Neutral	Neutral	Neutral	Strongly Agree	Agree	Strongly Agree	Strongly Agree	Strongly Agree	Agree	Agree	Agree	Strongly Agree	Strongly Agree	Agree	neutral	Agree	Agree	neutral	neutral	Agree	Agree
387second	WeChat	N/A	115	female	26~30	bachelor's degree	neurosurgery departmentICU	Nurse practitioner	nurse	4000-8000	≥2	7 times or more per month	2-3time(s）	neutral	Sometimes	Rarely	Often	Always	Always	Sometimes	Sometimes	Always	Always	Always	Never	Always	Sometimes	Neutral	Neutral	Agree	Agree	Strongly Agree	Agree	Agree	Strongly Agree	Agree	Agree	Strongly Agree	Strongly Agree	Agree	Agree	Disagree Somewhat	neutral	Agree	neutral	Disagree Somewhat	Disagree Somewhat	neutral	Disagree Somewhat
295second	WeChat	N/A	141	female	26~30	bachelor's degree	neurosurgery departmentICU	Nurse practitioner	nurse	4000-8000	there is not	there is not	2-3time(s）	neutral	Rarely	Often	Always	Sometimes	Often	Often	Often	Always	Always	Always	Rarely	Sometimes	Often	Agree	Agree	Neutral	Strongly Agree	Agree	Agree	Strongly Agree	Strongly Agree	Strongly Agree	Strongly Agree	Strongly Agree	Strongly Agree	Strongly Agree	Strongly Agree	Strongly Agree	Strongly Agree	Strongly Agree	Strongly Agree	Strongly Agree	Strongly Agree	Strongly Agree	Strongly Agree
312second	WeChat	N/A	109	male	31~40	bachelor's degree	syntheticalICU	Nurse practitioner	nurse	4000-8000	1	there is not	0-1time(s）	neutral	Rarely	Rarely	Often	Often	Always	Often	Never	Often	Always	Often	Sometimes	Sometimes	Rarely	Neutral	Disagree Somewhat	Strongly Disagree	Disagree Somewhat	Strongly Agree	Agree	Agree	Agree	Strongly Agree	Strongly Agree	Agree	Agree	Agree	Agree	Agree	Agree	Agree	neutral	neutral	neutral	neutral	Agree
409second	WeChat	N/A	109	female	18~25	bachelor's degree	neurosurgery departmentICU	nurse	nurse	≤4000	there is not	7 times or more per month	0-1time(s）	neutral	Sometimes	Sometimes	Often	Rarely	Always	Often	Sometimes	Often	Sometimes	Sometimes	Sometimes	Sometimes	Sometimes	Neutral	Disagree Somewhat	Disagree Somewhat	Disagree Somewhat	Disagree Somewhat	Disagree Somewhat	Strongly Agree	Strongly Agree	Strongly Agree	Strongly Agree	Strongly Agree	Strongly Agree	Agree	Strongly Agree	neutral	neutral	Agree	neutral	neutral	neutral	Agree	Agree
426second	WeChat	N/A	116	female	31~40	bachelor's degree	emergency departmentICU	Nurse practitioner	nurse	4000-8000	≥2	7 times or more per month	2-3time(s）	neutral	Sometimes	Rarely	Sometimes	Sometimes	Always	Sometimes	Rarely	Always	Always	Always	Sometimes	Sometimes	Rarely	Agree	Agree	Strongly Agree	Disagree Somewhat	Strongly Agree	Strongly Agree	Agree	Agree	neutral	Agree	Agree	Agree	neutral	Agree	Agree	Agree	neutral	Agree	Agree	neutral	Agree	Agree
324second	WeChat	N/A	112	female	31~40	blow bachelor's degree	neurosurgery departmentICU	Nurse practitioner	nurse	4000-8000	1	7 times or more per month	0-1time(s）	neutral	Rarely	Often	Sometimes	Sometimes	Often	Sometimes	Rarely	Often	Always	Often	Sometimes	Often	Never	Agree	Neutral	Agree	Disagree Somewhat	Agree	Neutral	Agree	Strongly Agree	Agree	neutral	Agree	Agree	Agree	Agree	Agree	Agree	Agree	Agree	neutral	Agree	Agree	Agree
369second	WeChat	N/A	143	male	31~40	bachelor's degree	syntheticalICU	nurse-in-charge	nurse	4000-8000	≥2	1-4time(s）/月	≥4time(s）	satisfied	Rarely	Often	Always	Always	Always	Always	Often	Often	Always	Always	Rarely	Often	Often	Agree	Agree	Agree	Agree	Neutral	Neutral	Strongly Agree	Strongly Agree	Strongly Agree	Strongly Agree	Strongly Agree	Strongly Agree	Strongly Agree	Strongly Agree	Strongly Agree	Strongly Agree	Strongly Agree	Strongly Agree	Strongly Agree	Strongly Agree	Strongly Agree	Strongly Agree
226second	WeChat	N/A	101	female	26~30	bachelor's degree	CCU	Nurse practitioner	nurse	4000-8000	1	1-4time(s）/月	2-3time(s）	satisfied	Sometimes	Sometimes	Often	Rarely	Always	Often	Never	Often	Often	Often	Sometimes	Often	Sometimes	Neutral	Disagree Somewhat	Neutral	Neutral	Neutral	Neutral	Agree	neutral	Agree	Agree	Agree	Agree	Agree	Agree	Disagree Somewhat	neutral	Agree	Disagree Somewhat	Disagree Somewhat	Disagree Somewhat	Agree	neutral
277second	WeChat	N/A	99	female	31~40	bachelor's degree	neurosurgery departmentICU	nurse-in-charge	nurse	4000-8000	1	5-6 times/month	0-1time(s）	satisfied	Sometimes	Sometimes	Sometimes	Often	Always	Sometimes	Never	Often	Often	Often	Sometimes	Sometimes	Never	Neutral	Agree	Neutral	Disagree Somewhat	Agree	Disagree Somewhat	neutral	Agree	Agree	neutral	neutral	neutral	neutral	neutral	neutral	neutral	Agree	Agree	neutral	Agree	neutral	neutral
377second	WeChat	N/A	108	female	31~40	bachelor's degree	emergency departmentICU	Nurse practitioner	nurse	4000-8000	there is not	1-4time(s）/月	0-1time(s）	satisfied	Rarely	Sometimes	Sometimes	Sometimes	Always	Rarely	Rarely	Sometimes	Sometimes	Sometimes	Sometimes	Sometimes	Rarely	Agree	Disagree Somewhat	Agree	Disagree Somewhat	Strongly Agree	Agree	Strongly Agree	Strongly Agree	neutral	Agree	Strongly Agree	Agree	Agree	Agree	Agree	Agree	Agree	Agree	Disagree Somewhat	neutral	Agree	Agree
456second	WeChat	N/A	147	female	31~40	bachelor's degree	CCU	nurse-in-charge	group leader	4000-8000	≥2	there is not	2-3time(s）	dissatisfied	Sometimes	Always	Always	Always	Always	Always	Always	Always	Often	Often	Often	Always	Often	Strongly Agree	Neutral	Agree	Neutral	Neutral	Neutral	Strongly Agree	Strongly Agree	Strongly Agree	Strongly Agree	Strongly Agree	Strongly Agree	Strongly Agree	Strongly Agree	Strongly Agree	Strongly Agree	Strongly Agree	Strongly Agree	Strongly Agree	Strongly Agree	Strongly Agree	Strongly Agree
418second	WeChat	N/A	138	male	18~25	bachelor's degree	Neurology DepartmentICU	nurse-in-charge	nurse	4000-8000	there is not	7 times or more per month	2-3time(s）	satisfied	Rarely	Sometimes	Always	Often	Always	Sometimes	Often	Often	Often	Sometimes	Often	Sometimes	Always	Strongly Agree	Strongly Agree	Strongly Agree	Strongly Agree	Strongly Disagree	Strongly Disagree	Strongly Agree	Strongly Agree	Strongly Agree	Strongly Agree	Strongly Agree	Strongly Agree	Strongly Agree	Strongly Agree	Strongly Agree	Strongly Agree	Strongly Agree	Strongly Agree	Strongly Agree	Strongly Agree	Strongly Agree	Strongly Agree
237second	WeChat	N/A	139	male	26~30	bachelor's degree	Respiratory departmentICU	nurse	nurse	≤4000	there is not	5-6 times/month	2-3time(s）	neutral	Never	Often	Often	Often	Always	Often	Always	Often	Often	Often	Often	Often	Always	Agree	Disagree Somewhat	Agree	Disagree Somewhat	Agree	Agree	Strongly Agree	Strongly Agree	Strongly Agree	Strongly Agree	Strongly Agree	Strongly Agree	Strongly Agree	Strongly Agree	Strongly Agree	Strongly Agree	Strongly Agree	Strongly Agree	Strongly Agree	Strongly Agree	Strongly Agree	Strongly Agree
479second	WeChat	N/A	109	female	31~40	bachelor's degree	neurosurgery departmentICU	nurse-in-charge	group leader	4000-8000	≥2	7 times or more per month	0-1time(s）	satisfied	Rarely	Rarely	Rarely	Sometimes	Always	Often	Never	Sometimes	Often	Sometimes	Sometimes	Sometimes	Sometimes	Neutral	Neutral	Neutral	Neutral	Neutral	Neutral	Strongly Agree	Agree	Strongly Agree	Strongly Agree	Agree	Agree	Strongly Agree	Agree	Agree	Agree	Agree	Agree	Disagree Somewhat	Agree	Agree	Agree
360second	WeChat	N/A	108	female	31~40	bachelor's degree	Respiratory departmentICU	Nurse practitioner	nurse	4000-8000	1	7 times or more per month	0-1time(s）	satisfied	Sometimes	Rarely	Sometimes	Always	Always	Sometimes	Rarely	Often	Always	Often	Rarely	Rarely	Rarely	Agree	Agree	Agree	Disagree Somewhat	Agree	Neutral	Agree	Agree	Agree	Agree	Agree	Agree	Agree	Agree	Agree	Agree	Agree	Agree	neutral	Strongly Disagree	neutral	neutral
320second	WeChat	N/A	113	female	26~30	bachelor's degree	CCU	Nurse practitioner	nurse	4000-8000	≥2	7 times or more per month	≥4time(s）	neutral	Sometimes	Never	Often	Sometimes	Always	Rarely	Rarely	Often	Sometimes	Always	Rarely	Often	Often	Agree	Neutral	Neutral	Neutral	Neutral	Neutral	Strongly Agree	Strongly Agree	Strongly Agree	Strongly Agree	Strongly Agree	Strongly Agree	Agree	Agree	neutral	neutral	Agree	neutral	neutral	neutral	Agree	Agree
434second	WeChat	N/A	111	female	31~40	bachelor's degree	Respiratory departmentICU	Nurse practitioner	nurse	4000-8000	1	7 times or more per month	≥4time(s）	satisfied	Rarely	Rarely	Always	Always	Always	Never	Never	Sometimes	Often	Often	Often	Often	Often	Neutral	Neutral	Disagree Somewhat	Neutral	Neutral	Disagree Somewhat	Strongly Agree	Strongly Agree	Strongly Agree	Strongly Agree	Strongly Agree	Agree	Agree	neutral	Agree	Agree	Agree	Agree	neutral	neutral	neutral	neutral
320second	WeChat	N/A	108	female	≥41	blow bachelor's degree	Neurology DepartmentICU	associate chief Nurse practitioner及以上	nurse	≥8000	1	there is not	0-1time(s）	neutral	Often	Never	Often	Sometimes	Always	Sometimes	Rarely	Often	Sometimes	Rarely	Rarely	Sometimes	Often	Agree	Agree	Neutral	Neutral	Neutral	Agree	Strongly Agree	Strongly Agree	Agree	Agree	Strongly Agree	Strongly Agree	Agree	Agree	Disagree Somewhat	neutral	neutral	neutral	neutral	neutral	Agree	neutral
275second	WeChat	N/A	122	female	31~40	bachelor's degree	neurosurgery departmentICU	nurse	nurse	≤4000	there is not	there is not	0-1time(s）	satisfied	Rarely	Rarely	Always	Always	Always	Always	Rarely	Sometimes	Often	Often	Often	Often	Rarely	Agree	Agree	Neutral	Neutral	Agree	Agree	Agree	Agree	Agree	Agree	Agree	Strongly Agree	Agree	Strongly Agree	Agree	Agree	Agree	Agree	Agree	Agree	Agree	Agree
234second	WeChat	N/A	132	female	31~40	bachelor's degree	pediatricsICU	nurse-in-charge	nurse	4000-8000	≥2	7 times or more per month	2-3time(s）	neutral	Rarely	Sometimes	Always	Always	Always	Often	Often	Always	Sometimes	Always	Sometimes	Always	Often	Agree	Agree	Agree	Neutral	Agree	Neutral	Agree	Strongly Agree	Strongly Agree	Strongly Agree	Strongly Agree	Strongly Agree	Strongly Agree	Strongly Agree	Strongly Agree	Strongly Agree	Strongly Agree	Strongly Agree	Disagree Somewhat	Disagree Somewhat	Disagree Somewhat	Strongly Agree
293second	WeChat	N/A	114	female	18~25	bachelor's degree	CCU	nurse	nurse	≤4000	there is not	7 times or more per month	0-1time(s）	satisfied	Sometimes	Never	Often	Always	Always	Sometimes	Often	Sometimes	Sometimes	Sometimes	Sometimes	Sometimes	Often	Neutral	Agree	Agree	Agree	Neutral	Agree	Agree	Agree	Agree	Strongly Agree	Agree	Agree	Agree	Agree	Agree	Agree	Agree	Agree	neutral	neutral	neutral	neutral
300second	WeChat	N/A	112	female	26~30	bachelor's degree	neurosurgery departmentICU	Nurse practitioner	nurse	4000-8000	1	7 times or more per month	2-3time(s）	neutral	Rarely	Sometimes	Sometimes	Never	Always	Always	Rarely	Often	Often	Often	Often	Often	Sometimes	Agree	Neutral	Neutral	Disagree Somewhat	Neutral	Neutral	Strongly Agree	Strongly Agree	Agree	Strongly Agree	Agree	Agree	Agree	Agree	Agree	Agree	Agree	Agree	neutral	neutral	neutral	neutral
475second	WeChat	N/A	128	female	31~40	bachelor's degree	Neurology DepartmentICU	nurse-in-charge	nurse	≥8000	1	7 times or more per month	≥4time(s）	neutral	Never	Often	Sometimes	Always	Often	Often	Always	Often	Rarely	Rarely	Rarely	Sometimes	Always	Agree	Agree	Agree	Agree	Neutral	Agree	Strongly Agree	Strongly Agree	Strongly Agree	Strongly Agree	Strongly Agree	Strongly Agree	Strongly Agree	Strongly Agree	Strongly Agree	Strongly Agree	Strongly Agree	Disagree Somewhat	Agree	Agree	Agree	Strongly Agree
189second	WeChat	N/A	134	female	18~25	bachelor's degree	neurosurgery departmentICU	Nurse practitioner	nurse	≤4000	there is not	5-6 times/month	2-3time(s）	neutral	Rarely	Sometimes	Always	Always	Always	Always	Always	Often	Often	Often	Sometimes	Always	Often	Strongly Agree	Strongly Agree	Strongly Agree	Strongly Agree	Strongly Disagree	Strongly Disagree	Strongly Agree	Strongly Agree	Strongly Agree	Agree	Strongly Agree	Strongly Agree	Strongly Agree	Strongly Agree	Agree	Agree	Strongly Agree	Agree	neutral	Agree	Agree	Agree
459second	WeChat	N/A	113	female	≥41	blow bachelor's degree	neurosurgery departmentICU	associate chief Nurse practitioner及以上	group leader	≥8000	1	there is not	0-1time(s）	neutral	Sometimes	Sometimes	Often	Always	Always	Sometimes	Never	Sometimes	Always	Always	Sometimes	Always	Never	Strongly Disagree	Strongly Disagree	Disagree Somewhat	Strongly Agree	Strongly Agree	Strongly Agree	Agree	Strongly Agree	Agree	Agree	Agree	Agree	Agree	Agree	neutral	Agree	Agree	Agree	Disagree Somewhat	neutral	Agree	Agree
230second	WeChat	N/A	92	female	31~40	bachelor's degree	Neurology DepartmentICU	Nurse practitioner	nurse	4000-8000	1	5-6 times/month	0-1time(s）	dissatisfied	Rarely	Never	Often	Always	Always	Sometimes	Never	Sometimes	Sometimes	Sometimes	Sometimes	Rarely	Rarely	Strongly Disagree	Strongly Disagree	Disagree Somewhat	Disagree Somewhat	Disagree Somewhat	Strongly Disagree	Agree	Agree	Strongly Agree	Agree	Agree	Agree	Agree	Agree	neutral	Agree	Agree	neutral	Disagree Somewhat	neutral	Agree	neutral
286second	WeChat	N/A	113	female	18~25	bachelor's degree	pediatricsICU	nurse	nurse	4000-8000	there is not	7 times or more per month	2-3time(s）	satisfied	Never	Never	Often	Sometimes	Always	Always	Sometimes	Often	Always	Often	Often	Always	Rarely	Strongly Disagree	Neutral	Agree	Agree	Agree	Agree	Strongly Agree	Strongly Agree	Agree	Agree	Agree	Agree	neutral	neutral	neutral	Agree	Agree	neutral	neutral	neutral	Agree	Agree
242second	WeChat	N/A	108	female	31~40	bachelor's degree	CCU	Nurse practitioner	nurse	≥8000	1	7 times or more per month	2-3time(s）	neutral	Sometimes	Sometimes	Sometimes	Sometimes	Always	Often	Never	Often	Often	Often	Sometimes	Sometimes	Never	Agree	Neutral	Neutral	Disagree Somewhat	Agree	Neutral	Agree	Agree	Agree	Agree	Agree	Agree	neutral	Agree	Agree	Agree	neutral	Agree	Agree	neutral	Agree	Agree
473second	WeChat	N/A	127	female	31~40	bachelor's degree	pediatricsICU	Nurse practitioner	nurse	≥8000	there is not	1-4time(s）/月	2-3time(s）	dissatisfied	Never	Often	Always	Often	Always	Sometimes	Sometimes	Always	Rarely	Always	Rarely	Rarely	Always	Strongly Agree	Disagree Somewhat	Strongly Agree	Strongly Disagree	Strongly Agree	Agree	Strongly Agree	Strongly Agree	Strongly Agree	Strongly Agree	Strongly Agree	Strongly Agree	Strongly Agree	Agree	Agree	Agree	Strongly Agree	Agree	Agree	Agree	Agree	Agree
223second	WeChat	N/A	111	female	31~40	bachelor's degree	Respiratory departmentICU	Nurse practitioner	nurse	4000-8000	1	7 times or more per month	≥4time(s）	satisfied	Rarely	Rarely	Always	Always	Always	Never	Never	Sometimes	Often	Often	Often	Often	Often	Neutral	Neutral	Disagree Somewhat	Neutral	Neutral	Disagree Somewhat	Strongly Agree	Strongly Agree	Strongly Agree	Strongly Agree	Strongly Agree	Agree	Agree	neutral	Agree	Agree	Agree	Agree	neutral	neutral	neutral	neutral
245second	WeChat	N/A	108	female	31~40	bachelor's degree	emergency departmentICU	Nurse practitioner	nurse	4000-8000	there is not	1-4time(s）/月	0-1time(s）	satisfied	Rarely	Sometimes	Sometimes	Sometimes	Always	Rarely	Rarely	Sometimes	Sometimes	Sometimes	Sometimes	Sometimes	Rarely	Agree	Disagree Somewhat	Agree	Disagree Somewhat	Strongly Agree	Agree	Strongly Agree	Strongly Agree	neutral	Agree	Strongly Agree	Agree	Agree	Agree	Agree	Agree	Agree	Agree	Disagree Somewhat	neutral	Agree	Agree
Time used	source	Source details	total points	1、Gender：	2、Age：	3、Education：	5、The nursing unit you are in is:	6、Professional title	7、Position	8、What is your length of service in the ICU	9、Labor and personnel relations with the unit	10、Average monthly income (yuan):	11、Do you have any children	12、How often have you worked night shifts in the past year	13、The number of overtime hours you have worked in the past month (continuing to work outside the designated working hours)	14、Your health condition：	15、Has your hospital or department established regulations or standards related to alarm management, or implemented improvement projects for alarm management.	16、There are () approved beds in your ward.	17、Have you obtained the qualification of specialized nurse	18、What is your overall satisfaction with the current ICU work	19、Please choose the appropriate option based on your actual operational experience with ECG monitors, ventilators, and blood filters during work. 1.I will regularly adjust the range of instrument alarm values based on the patient's clinical symptoms.	19、2.Every time I go to work, I turn off the instrument alarm sound.	19、3.I usually hear some noise in the ward.	19、4.I think a lot of the noise in the ward comes from the monitoring equipment.	19、5.I will pay more attention to the instrument alarm sounds during certain shifts (such as night shifts).	19、6.In some shifts, the heavy workload in the ward hindered my quick response to instrument alarms.	19、7.When the instrument alarm keeps ringing, I will turn a deaf ear to it.	19、8.The sound of the instrument alarm made me feel anxious and uneasy.	19、9.My response to the low volume (yellow) and high volume (red) alarm sounds emitted by the ventilator is different.	19、10.When I am depressed or nervous, I am more sensitive to instrument alarms.	19、11.When the instrument alarm repeatedly sounds, I lose patience.	19、12.The sound of the instrument alarm made it difficult for me to focus on my work.	19、13.During visitation time, I won't pay too much attention to the sound of instrument alarms.	20、Please fill out the following form based on your real emotional experience in nursing work, select the answer that best reflects your actual situation from the five options on the right after each item, and mark a "√" in the corresponding position -1. In the past month, due to health issues, my work pressure has become more difficult to regulate.	20、2.In the past month, due to health issues, I was unable to complete the difficult tasks at work.	20、3.In the past month, due to health issues, I have been unable to derive pleasure from work.	20、4.In the past month, due to health issues, I feel that it is impossible to carry out certain work tasks.	20、5.In the past month, despite health issues, I have been able to concentrate and complete my work.	20、6.In the past month, despite health issues, I still feel energized and capable of completing all tasks.	21、Please rate the following six dimensions based on the perceived workload during the alarm operation tasks of the electrocardiogram monitor, ventilator, and blood filter. The rating range is from 0 to 100, where 0 represents' very low 'and 100 represents' very high'. -1. Mental requirements: How much mental and intellectual effort is needed for the task? Do you need continuous attention, memory…	21、2.Physical requirements: How much physical energy is needed for the task? Do you need to do a lot of physical activity, manipulation, and posture adjustment?	21、3.Time limit requirement: How much time is needed for the task? Do you feel time pressure or urgency?	21、4.Self expression: How do you evaluate your task performance? Do you feel that you have achieved the task objectives?	21、5.Effort level: How much effort is required to complete a task? Does it require significant psychological or physical effort?	21、6.Frustration: How much frustration, irritability, or dissatisfaction do you feel during a task? Did the task process make you feel nervous or angry?	22、1.I try to treat patients sincerely from the heart	22、2.I will adjust my own emotions from the positive forms that patients expect	22、3.I will adjust my emotions and attitude according to the patient's emotional changes	22、4.I will try to express my emotions to maintain a harmonious relationship with the patient
377second	WeChat	N/A	644	male	26~30	bachelor's degree	syntheticalICU	nurse	nurse	1	employment contract	≤4000	there is not	5-6 times/month	2time(s）	sub-health	Yes	17	No	satisfied	Sometimes	Never	Often	Often	Often	Often	Rarely	Sometimes	Often	Often	Sometimes	Sometimes	Sometimes	Neutral	Neutral	Agree	Agree	Neutral	Neutral	100	84	100	68	100	82	Strongly Agree	Strongly Agree	Agree	Agree
408second	WeChat	N/A	388	male	18~25	bachelor's degree	syntheticalICU	nurse	nurse	1	employment contract	4000-8000	there is not	5-6 times/month	3time(s）	sub-health	No	22	No	neutral	Often	Never	Rarely	Always	Always	Rarely	Never	Rarely	Always	Rarely	Never	Never	Rarely	Disagree Somewhat	Strongly Disagree	Strongly Disagree	Strongly Disagree	Agree	Agree	20	50	60	80	60	20	Strongly Agree	Agree	Agree	Strongly Agree
380second	WeChat	N/A	629	female	26~30	above bachelor's degree	syntheticalICU	Nurse practitioner	group leader	5	Formally under compilation	8000-12000	there is not	5-6 times/month	3time(s）	sub-health	No	20	No	neutral	Always	Never	Often	Often	Always	Often	Sometimes	Always	Often	Sometimes	Often	Often	Never	Agree	Agree	Agree	Neutral	Agree	Agree	81	100	67	99	81	85	Agree	Agree	neutral	Agree
1361second	WeChat	N/A	708	female	31~40	bachelor's degree	syntheticalICU	nurse-in-charge	nurse	1	Formally under compilation	8000-12000	1	3-4 times/month	2time(s）	health	No	24	No	satisfied	Always	Always	Always	Always	Always	Always	Always	Always	Always	Always	Always	Always	Always	Strongly Disagree	Strongly Disagree	Strongly Disagree	Strongly Disagree	Strongly Disagree	Strongly Disagree	100	92	100	97	100	97	Agree	Agree	Agree	Agree
237second	WeChat	N/A	627	male	26~30	bachelor's degree	neurosurgery departmentICU	nurse	nurse	2	employment contract	4000-8000	there is not	5-6 times/month	≥4time(s）	sub-health	No	17	No	satisfied	Often	Never	Often	Always	Always	Sometimes	Never	Sometimes	Sometimes	Sometimes	Rarely	Sometimes	Never	Agree	Agree	Agree	Agree	Agree	Agree	91	82	94	72	90	97	Agree	Agree	Agree	Agree
307second	WeChat	N/A	493	male	26~30	bachelor's degree	neurosurgery departmentICU	nurse	nurse	5	employment contract	≤4000	there is not	3-4 times/month	0time(s）	sub-health	Yes	17	No	neutral	Often	Never	Sometimes	Sometimes	Sometimes	Often	Rarely	Rarely	Sometimes	Sometimes	Sometimes	Sometimes	Sometimes	Agree	Agree	Agree	Agree	Agree	Agree	62	65	65	64	64	61	Agree	Agree	Agree	Agree
280second	WeChat	N/A	645	male	18~25	bachelor's degree	Respiratory departmentICU	nurse	nurse	1	employment contract	≤4000	there is not	5-6 times/month	0time(s）	sub-health	Yes	44	No	neutral	Rarely	Never	Often	Often	Always	Sometimes	Never	Always	Always	Always	Often	Sometimes	Sometimes	Agree	Neutral	Agree	Neutral	Agree	Neutral	100	100	100	90	100	22	Strongly Agree	Strongly Agree	Strongly Agree	Strongly Agree
215second	WeChat	N/A	475	male	18~25	bachelor's degree	syntheticalICU	nurse	nurse	1	employment contract	4000-8000	there is not	5-6 times/month	0time(s）	health	Yes	24	No	satisfied	Often	Never	Sometimes	Sometimes	Always	Sometimes	Never	Sometimes	Often	Always	Never	Sometimes	Often	Agree	Neutral	Neutral	Neutral	Neutral	Neutral	60	61	60	61	62	62	Agree	Agree	Agree	Agree
389second	WeChat	N/A	659	female	31~40	bachelor's degree	neurosurgery departmentICU	nurse-in-charge	nurse	8	Formally under compilation	4000-8000	2	5-6 times/month	2time(s）	sub-health	No	18	No	neutral	Always	Rarely	Always	Always	Always	Often	Never	Sometimes	Often	Sometimes	Often	Sometimes	Rarely	Neutral	Agree	Agree	Neutral	Disagree Somewhat	Disagree Somewhat	90	90	100	90	100	81	Strongly Agree	Agree	Agree	Agree
290second	WeChat	N/A	574	female	26~30	bachelor's degree	neurosurgery departmentICU	nurse	nurse	6	employment contract	4000-8000	there is not	3-4 times/month	0time(s）	sub-health	No	17	No	dissatisfied	Sometimes	Always	Always	Always	Always	Always	Often	Often	Always	Always	Always	Often	Often	Agree	Agree	Agree	Agree	Agree	Neutral	75	100	100	72	69	40	neutral	Agree	neutral	neutral
271second	WeChat	N/A	574	male	26~30	blow bachelor's degree	Respiratory departmentICU	nurse	nurse	6	employment contract	≤4000	there is not	there is not	0time(s）	health	Yes	44	Yes	satisfied	Always	Sometimes	Always	Sometimes	Always	Sometimes	Sometimes	Often	Always	Rarely	Always	Sometimes	Sometimes	Strongly Agree	Neutral	Agree	Neutral	Neutral	Neutral	66	88	83	67	80	79	Agree	Agree	Agree	neutral
385second	WeChat	N/A	377	female	26~30	bachelor's degree	emergency departmentICU	nurse	nurse	4	employment contract	≤4000	1	there is not	0time(s）	sub-health	No	13	No	satisfied	Sometimes	Rarely	Rarely	Rarely	Rarely	Rarely	Sometimes	Rarely	Sometimes	Rarely	Sometimes	Rarely	Rarely	Agree	Neutral	Neutral	Neutral	Agree	Neutral	37	50	50	50	50	55	neutral	neutral	neutral	neutral
462second	WeChat	N/A	315	female	31~40	bachelor's degree	Respiratory departmentICU	nurse-in-charge	nurse	9	employment contract	8000-12000	1	5-6 times/month	0time(s）	sub-health	Yes	44	Yes	neutral	Sometimes	Rarely	Often	Often	Often	Rarely	Rarely	Often	Often	Often	Sometimes	Rarely	Rarely	Strongly Disagree	Strongly Disagree	Disagree Somewhat	Strongly Disagree	Agree	Agree	20	15	63	87	21	9	Agree	Agree	Agree	Agree
280second	WeChat	N/A	334	female	31~40	bachelor's degree	Respiratory departmentICU	nurse-in-charge	nurse	8	employment contract	8000-12000	there is not	5-6 times/month	2time(s）	Suffering from chronic diseases	No	44	No	neutral	Often	Rarely	Often	Rarely	Often	Often	Rarely	Often	Rarely	Rarely	Rarely	Sometimes	Often	Neutral	Neutral	Disagree Somewhat	Neutral	Neutral	Neutral	40	38	40	40	37	48	neutral	neutral	neutral	neutral
375second	WeChat	N/A	496	female	31~40	blow bachelor's degree	Respiratory departmentICU	nurse-in-charge	nurse	12	employment contract	8000-12000	2	5-6 times/month	2time(s）	sub-health	No	44	Yes	neutral	Sometimes	Never	Sometimes	Sometimes	Always	Always	Never	Often	Often	Often	Sometimes	Often	Rarely	Neutral	Neutral	Neutral	Neutral	Neutral	Neutral	57	65	72	66	68	70	Agree	Agree	Agree	Agree
517second	WeChat	N/A	498	male	31~40	bachelor's degree	Respiratory departmentICU	Nurse practitioner	nurse	5	employment contract	4000-8000	there is not	5-6 times/month	2time(s）	health	Yes	44	No	satisfied	Often	Never	Sometimes	Rarely	Always	Rarely	Never	Never	Often	Often	Never	Never	Never	Strongly Disagree	Strongly Disagree	Strongly Disagree	Agree	Agree	Agree	42	51	57	86	93	65	Strongly Agree	Strongly Agree	Strongly Agree	Strongly Agree
220second	WeChat	N/A	585	female	31~40	bachelor's degree	Respiratory departmentICU	nurse-in-charge	group leader	11	employment contract	8000-12000	2	5-6 times/month	1time(s）	sub-health	Yes	44	Yes	neutral	Always	Rarely	Sometimes	Always	Often	Rarely	Rarely	Often	Always	Always	Rarely	Sometimes	Rarely	Disagree Somewhat	Disagree Somewhat	Disagree Somewhat	Disagree Somewhat	Disagree Somewhat	Disagree Somewhat	66	75	67	94	81	79	Strongly Agree	Strongly Agree	Strongly Agree	Strongly Agree
381second	WeChat	N/A	457	male	18~25	bachelor's degree	emergency departmentICU	nurse	nurse	1	employment contract	4000-8000	there is not	5-6 times/month	0time(s）	health	No	13	No	satisfied	Often	Never	Rarely	Often	Often	Rarely	Never	Sometimes	Rarely	Rarely	Never	Rarely	Never	Strongly Disagree	Strongly Disagree	Strongly Disagree	Strongly Disagree	Strongly Disagree	Strongly Disagree	90	81	19	79	80	18	Strongly Agree	Strongly Agree	Strongly Agree	Strongly Agree
387second	WeChat	N/A	464	female	26~30	above bachelor's degree	emergency departmentICU	nurse	nurse	1	Formally under compilation	4000-8000	there is not	5-6 times/month	≥4time(s）	sub-health	No	13	No	neutral	Often	Rarely	Sometimes	Sometimes	Always	Sometimes	Never	Rarely	Sometimes	Sometimes	Sometimes	Rarely	Sometimes	Disagree Somewhat	Disagree Somewhat	Disagree Somewhat	Disagree Somewhat	Agree	Agree	79	76	39	44	61	61	Agree	Agree	Agree	Agree
721second	WeChat	N/A	683	female	41~50	bachelor's degree	emergency departmentICU	nurse-in-charge	group leader	9	employment contract	4000-8000	1	5-6 times/month	≥4time(s）	sub-health	Yes	13	Yes	neutral	Rarely	Never	Often	Often	Always	Never	Never	Never	Never	Never	Never	Never	Never	Strongly Disagree	Neutral	Agree	Agree	Strongly Agree	Strongly Agree	100	100	98	96	100	82	Strongly Agree	Strongly Agree	Strongly Agree	Strongly Agree
537second	WeChat	N/A	601	female	31~40	bachelor's degree	Respiratory departmentICU	nurse-in-charge	nurse	113	employment contract	8000-12000	2	5-6 times/month	3time(s）	sub-health	No	44	Yes	satisfied	Often	Never	Rarely	Often	Always	Sometimes	Never	Sometimes	Often	Often	Sometimes	Sometimes	Rarely	Neutral	Disagree Somewhat	Neutral	Neutral	Neutral	Neutral	73	100	81	72	86	82	Agree	Agree	Agree	Agree
165second	WeChat	N/A	519	female	26~30	above bachelor's degree	syntheticalICU	nurse	nurse	1	Formally under compilation	≤4000	there is not	there is not	2time(s）	sub-health	Yes	22	No	satisfied	Often	Sometimes	Sometimes	Sometimes	Sometimes	Sometimes	Rarely	Sometimes	Sometimes	Sometimes	Rarely	Rarely	Sometimes	Disagree Somewhat	Neutral	Disagree Somewhat	Disagree Somewhat	Neutral	Disagree Somewhat	75	72	69	68	78	55	Agree	Agree	Agree	Agree
208second	WeChat	N/A	713	female	18~25	高中/中专	neurosurgery departmentICU	nurse	nurse	6	employment contract	≤4000	there is not	5-6 times/month	0time(s）	sub-health	Yes	17	No	neutral	Always	Always	Always	Always	Always	Always	Never	Always	Always	Always	Always	Always	Always	Strongly Disagree	Strongly Disagree	Strongly Disagree	Strongly Disagree	Strongly Disagree	Strongly Disagree	79	100	100	100	100	100	Strongly Agree	Strongly Agree	Strongly Agree	Strongly Agree
521second	WeChat	N/A	626	female	31~40	bachelor's degree	emergency departmentICU	nurse-in-charge	nurse	1	employment contract	4000-8000	1	5-6 times/month	1time(s）	Suffering from chronic diseases	Yes	15	Yes	satisfied	Often	Never	Sometimes	Always	Often	Sometimes	Never	Rarely	Often	Often	Never	Never	Never	Neutral	Neutral	Neutral	Disagree Somewhat	Disagree Somewhat	Disagree Somewhat	83	84	86	86	88	83	Strongly Agree	Strongly Agree	Strongly Agree	Strongly Agree
174second	WeChat	N/A	376	male	26~30	bachelor's degree	emergency departmentICU	Nurse practitioner	nurse	1	employment contract	4000-8000	there is not	5-6 times/month	1time(s）	sub-health	Yes	13	No	satisfied	Always	Always	Always	Always	Always	Always	Never	Always	Rarely	Always	Rarely	Rarely	Rarely	Neutral	Neutral	Neutral	Neutral	Neutral	Neutral	42	41	41	39	40	39	Strongly Agree	Strongly Agree	Strongly Agree	Strongly Agree
486second	WeChat	N/A	428	female	18~25	bachelor's degree	syntheticalICU	nurse	nurse	1	employment contract	4000-8000	there is not	5-6 times/month	1time(s）	sub-health	Yes	22	No	satisfied	Sometimes	Rarely	Rarely	Rarely	Often	Sometimes	Rarely	Often	Sometimes	Rarely	Rarely	Sometimes	Rarely	Neutral	Neutral	Disagree Somewhat	Neutral	Agree	Neutral	70	41	21	88	49	60	Agree	Agree	Agree	Agree
284second	WeChat	N/A	584	female	18~25	bachelor's degree	syntheticalICU	nurse	nurse	1	employment contract	4000-8000	there is not	5-6 times/month	2time(s）	sub-health	Yes	22	No	neutral	Always	Never	Sometimes	Often	Always	Sometimes	Sometimes	Often	Always	Always	Rarely	Rarely	Rarely	Agree	Neutral	Neutral	Neutral	Strongly Agree	Strongly Agree	100	74	80	66	100	38	Strongly Agree	Strongly Agree	Strongly Agree	Agree
317second	WeChat	N/A	563	female	18~25	bachelor's degree	syntheticalICU	nurse	nurse	1	employment contract	4000-8000	there is not	7 times or more per month	1time(s）	sub-health	No	15	No	satisfied	Always	Never	Never	Sometimes	Often	Sometimes	Rarely	Often	Always	Often	Sometimes	Sometimes	Rarely	Disagree Somewhat	Neutral	Agree	Agree	Neutral	Neutral	95	50	60	98	80	60	Strongly Agree	Strongly Agree	Strongly Agree	Strongly Agree
1380second	WeChat	N/A	703	female	31~40	bachelor's degree	emergency departmentICU	associate chief Nurse practitioner	group leader	9	employment contract	4000-8000	1	7 times or more per month	2time(s）	sub-health	No	13	Yes	dissatisfied	Often	Rarely	Often	Often	Always	Often	Rarely	Sometimes	Always	Sometimes	Rarely	Rarely	Never	Disagree Somewhat	Strongly Disagree	Disagree Somewhat	Disagree Somewhat	Agree	Disagree Somewhat	100	100	100	100	100	100	Agree	Agree	Agree	Agree
194second	WeChat	N/A	476	female	26~30	bachelor's degree	emergency departmentICU	Nurse practitioner	nurse	7	employment contract	8000-12000	there is not	5-6 times/month	0time(s）	sub-health	No	13	Yes	neutral	Always	Never	Sometimes	Often	Always	Sometimes	Never	Sometimes	Sometimes	Sometimes	Sometimes	Rarely	Rarely	Agree	Agree	Disagree Somewhat	Disagree Somewhat	Agree	Agree	60	59	61	62	64	61	Agree	Agree	Agree	Agree
108second	WeChat	N/A	417	male	18~25	bachelor's degree	emergency departmentICU	nurse	nurse	0	employment contract	≤4000	there is not	5-6 times/month	0time(s）	sub-health	No	13	No	neutral	Sometimes	Sometimes	Sometimes	Sometimes	Sometimes	Sometimes	Sometimes	Sometimes	Sometimes	Sometimes	Sometimes	Sometimes	Sometimes	Neutral	Neutral	Neutral	Neutral	Neutral	Neutral	45	55	45	46	63	71	neutral	neutral	neutral	neutral
188second	WeChat	N/A	410	female	31~40	bachelor's degree	syntheticalICU	Nurse practitioner	nurse	7	employment contract	8000-12000	1	7 times or more per month	0time(s）	sub-health	No	28	No	neutral	Often	Rarely	Often	Sometimes	Often	Sometimes	Rarely	Often	Often	Often	Often	Often	Often	Agree	Agree	Agree	Agree	Agree	Agree	32	42	56	48	49	62	Agree	Agree	Agree	Agree
262second	WeChat	N/A	515	female	31~40	bachelor's degree	syntheticalICU	nurse-in-charge	nurse	8	employment contract	4000-8000	2	7 times or more per month	≥4time(s）	sub-health	No	28	No	satisfied	Rarely	Never	Sometimes	Often	Always	Never	Never	Rarely	Always	Never	Never	Never	Never	Agree	Agree	Agree	Agree	Agree	Agree	64	60	55	74	67	76	Strongly Agree	Strongly Agree	Strongly Agree	Strongly Agree
447second	WeChat	N/A	649	female	31~40	bachelor's degree	syntheticalICU	nurse-in-charge	nurse	5	employment contract	4000-8000	1	7 times or more per month	≥4time(s）	sub-health	No	22	No	neutral	Always	Sometimes	Sometimes	Often	Always	Never	Never	Sometimes	Rarely	Sometimes	Sometimes	Sometimes	Sometimes	Agree	Neutral	Agree	Disagree Somewhat	Strongly Agree	Neutral	68	100	100	91	100	83	Strongly Agree	Strongly Agree	Agree	Agree
575second	WeChat	N/A	558	female	31~40	bachelor's degree	syntheticalICU	Nurse practitioner	nurse	15	Formally under compilation	4000-8000	2	7 times or more per month	0time(s）	sub-health	Yes	28	Yes	satisfied	Rarely	Never	Rarely	Never	Always	Never	Never	Never	Always	Never	Never	Never	Never	Strongly Disagree	Strongly Disagree	Strongly Disagree	Strongly Disagree	Strongly Agree	Strongly Agree	92	91	95	93	90	2	Strongly Agree	Strongly Agree	Strongly Agree	Strongly Agree
698second	WeChat	N/A	645	female	31~40	bachelor's degree	syntheticalICU	associate chief Nurse practitioner	group leader	16	employment contract	4000-8000	2	there is not	0time(s）	sub-health	No	70	Yes	satisfied	Often	Never	Rarely	Rarely	Rarely	Rarely	Never	Never	Never	Never	Never	Never	Never	Strongly Disagree	Strongly Disagree	Strongly Disagree	Strongly Disagree	Strongly Disagree	Strongly Disagree	100	98	92	100	95	88	Strongly Agree	Agree	Disagree Somewhat	Agree
350second	WeChat	N/A	615	female	31~40	bachelor's degree	syntheticalICU	Nurse practitioner	nurse	10	employment contract	4000-8000	1	7 times or more per month	≥4time(s）	sub-health	Yes	30	No	neutral	Rarely	Rarely	Sometimes	Sometimes	Always	Rarely	Never	Always	Never	Often	Sometimes	Sometimes	Rarely	Neutral	Disagree Somewhat	Disagree Somewhat	Disagree Somewhat	Agree	Disagree Somewhat	90	80	70	95	90	90	Agree	Agree	Agree	Agree
202second	WeChat	N/A	713	female	31~40	blow bachelor's degree	syntheticalICU	nurse-in-charge	nurse	12	employment contract	4000-8000	2	7 times or more per month	0time(s）	sub-health	Yes	27	No	satisfied	Always	Rarely	Rarely	Sometimes	Always	Often	Never	Sometimes	Sometimes	Always	Sometimes	Often	Often	Agree	Agree	Neutral	Neutral	Neutral	Neutral	100	100	100	100	100	98	Agree	Agree	Agree	Agree
911second	WeChat	N/A	641	female	31~40	bachelor's degree	syntheticalICU	Nurse practitioner	nurse	8	employment contract	4000-8000	1	7 times or more per month	≥4time(s）	sub-health	No	28	No	neutral	Always	Never	Often	Never	Never	Rarely	Never	Never	Always	Rarely	Never	Never	Never	Agree	Agree	Agree	Agree	Neutral	Agree	79	100	79	91	99	89	Strongly Agree	Strongly Agree	Strongly Agree	Strongly Agree
428second	WeChat	N/A	561	female	31~40	bachelor's degree	syntheticalICU	associate chief Nurse practitioner	group leader	13	employment contract	4000-8000	1	7 times or more per month	≥4time(s）	sub-health	No	70	No	neutral	Sometimes	Never	Often	Often	Always	Always	Never	Always	Always	Always	Sometimes	Always	Sometimes	Strongly Agree	Disagree Somewhat	Strongly Agree	Agree	Disagree Somewhat	Strongly Disagree	83	91	92	86	36	60	Agree	Agree	Agree	Agree
710second	WeChat	N/A	594	female	26~30	bachelor's degree	syntheticalICU	Nurse practitioner	nurse	6	employment contract	4000-8000	2	7 times or more per month	1time(s）	health	Yes	30	Yes	satisfied	Often	Never	Sometimes	Sometimes	Often	Rarely	Never	Sometimes	Always	Sometimes	Sometimes	Rarely	Rarely	Agree	Strongly Disagree	Neutral	Strongly Disagree	Agree	Neutral	82	81	100	90	62	88	Agree	Agree	neutral	Agree
283second	WeChat	N/A	664	female	31~40	bachelor's degree	syntheticalICU	nurse-in-charge	group leader	12	employment contract	8000-12000	1	7 times or more per month	0time(s）	sub-health	Yes	28	Yes	satisfied	Always	Never	Often	Rarely	Always	Rarely	Never	Always	Always	Always	Often	Rarely	Never	Disagree Somewhat	Strongly Disagree	Strongly Disagree	Strongly Disagree	Strongly Agree	Strongly Agree	100	79	83	96	82	100	Strongly Agree	Strongly Agree	Strongly Agree	Strongly Agree
540second	WeChat	N/A	437	female	31~40	bachelor's degree	syntheticalICU	associate chief Nurse practitioner	group leader	14	employment contract	8000-12000	1	7 times or more per month	0time(s）	Suffering from chronic diseases	No	18	No	satisfied	Sometimes	Never	Always	Often	Often	Sometimes	Rarely	Sometimes	Always	Always	Always	Often	Rarely	Disagree Somewhat	Agree	Disagree Somewhat	Neutral	Agree	Agree	64	27	33	82	60	59	Strongly Agree	Strongly Agree	Agree	Agree
218second	WeChat	N/A	470	female	26~30	bachelor's degree	syntheticalICU	Nurse practitioner	nurse	4	Formally under compilation	4000-8000	there is not	7 times or more per month	0time(s）	sub-health	No	27	No	neutral	Rarely	Never	Often	Sometimes	Rarely	Rarely	Never	Sometimes	Often	Often	Often	Rarely	Rarely	Disagree Somewhat	Disagree Somewhat	Disagree Somewhat	Disagree Somewhat	Agree	Agree	59	61	61	63	66	61	Agree	Agree	Agree	Agree
870second	WeChat	N/A	517	female	41~50	bachelor's degree	syntheticalICU	nurse-in-charge	nurse	18	employment contract	8000-12000	1	7 times or more per month	≥4time(s）	health	Yes	27	No	satisfied	Often	Never	Sometimes	Sometimes	Often	Rarely	Never	Sometimes	Rarely	Never	Never	Sometimes	Never	Strongly Disagree	Strongly Disagree	Strongly Disagree	Strongly Disagree	Strongly Agree	Agree	47	76	83	100	98	14	Strongly Agree	Strongly Agree	Strongly Agree	Strongly Agree
391second	WeChat	N/A	464	female	31~40	bachelor's degree	syntheticalICU	Nurse practitioner	nurse	5	employment contract	4000-8000	1	7 times or more per month	3time(s）	sub-health	No	28	No	satisfied	Sometimes	Never	Sometimes	Sometimes	Always	Rarely	Rarely	Often	Rarely	Rarely	Never	Rarely	Never	Neutral	Disagree Somewhat	Strongly Disagree	Strongly Disagree	Disagree Somewhat	Agree	23	45	68	80	74	83	Agree	Agree	Strongly Agree	Agree
257second	WeChat	N/A	488	female	31~40	bachelor's degree	syntheticalICU	nurse-in-charge	nurse	4	employment contract	4000-8000	1	7 times or more per month	2time(s）	sub-health	Yes	61	No	satisfied	Often	Never	Rarely	Rarely	Always	Sometimes	Never	Never	Often	Sometimes	Never	Never	Never	Neutral	Neutral	Disagree Somewhat	Disagree Somewhat	Agree	Agree	81	63	62	82	78	25	Agree	Agree	Agree	Agree
807second	WeChat	N/A	483	female	31~40	bachelor's degree	Respiratory departmentICU	nurse-in-charge	nurse	10	employment contract	8000-12000	1	5-6 times/month	0time(s）	sub-health	No	44	No	satisfied	Sometimes	Never	Sometimes	Often	Always	Sometimes	Never	Often	Often	Often	Often	Often	Rarely	Agree	Strongly Disagree	Strongly Disagree	Strongly Disagree	Agree	Agree	63	65	49	53	88	61	Agree	Agree	neutral	Agree
316second	WeChat	N/A	505	female	26~30	bachelor's degree	syntheticalICU	nurse	nurse	5	employment contract	4000-8000	1	there is not	0time(s）	health	Yes	28	No	satisfied	Often	Never	Rarely	Never	Always	Always	Never	Never	Always	Always	Never	Never	Never	Strongly Disagree	Strongly Disagree	Strongly Disagree	Strongly Disagree	Strongly Disagree	Strongly Disagree	61	100	61	84	100	0	Strongly Agree	Strongly Agree	Strongly Agree	Strongly Agree
511second	WeChat	N/A	293	female	41~50	bachelor's degree	syntheticalICU	nurse-in-charge	nurse	8	employment contract	4000-8000	2	5-6 times/month	0time(s）	sub-health	Yes	28	No	satisfied	Rarely	Sometimes	Sometimes	Rarely	Often	Sometimes	Never	Never	Never	Rarely	Never	Never	Never	Strongly Disagree	Strongly Disagree	Strongly Disagree	Strongly Disagree	Strongly Disagree	Strongly Disagree	18	30	36	31	28	61	Strongly Agree	Strongly Agree	Strongly Agree	Strongly Agree
1414second	WeChat	N/A	261	female	31~40	bachelor's degree	syntheticalICU	Nurse practitioner	nurse	8	employment contract	4000-8000	1	there is not	1time(s）	sub-health	Yes	18	Yes	neutral	Sometimes	Sometimes	Sometimes	Sometimes	Sometimes	Sometimes	Sometimes	Sometimes	Sometimes	Sometimes	Sometimes	Sometimes	Sometimes	Neutral	Neutral	Neutral	Neutral	Neutral	Neutral	21	22	43	41	22	21	neutral	neutral	neutral	neutral
508second	WeChat	N/A	612	female	41~50	bachelor's degree	syntheticalICU	associate chief Nurse practitioner	head nurse	22	Formally under compilation	8000-12000	1	1-2 times/month	2time(s）	sub-health	No	61	Yes	satisfied	Often	Rarely	Sometimes	Sometimes	Often	Rarely	Never	Sometimes	Always	Often	Rarely	Rarely	Never	Agree	Agree	Agree	Agree	Neutral	Disagree Somewhat	100	94	82	84	78	73	Agree	Agree	Disagree Somewhat	Agree
537second	WeChat	N/A	593	female	31~40	bachelor's degree	syntheticalICU	nurse-in-charge	nurse	6	employment contract	4000-8000	1	5-6 times/month	2time(s）	Suffering from chronic diseases	No	28	No	neutral	Sometimes	Rarely	Sometimes	Sometimes	Often	Rarely	Rarely	Sometimes	Often	Often	Rarely	Rarely	Rarely	Disagree Somewhat	Disagree Somewhat	Agree	Agree	Agree	Agree	82	85	82	69	79	89	Agree	Agree	Agree	Agree
499second	WeChat	N/A	644	female	31~40	bachelor's degree	syntheticalICU	nurse-in-charge	nurse	13	employment contract	8000-12000	1	7 times or more per month	0time(s）	sub-health	Yes	70	Yes	satisfied	Always	Never	Never	Never	Always	Never	Never	Always	Always	Always	Never	Sometimes	Never	Disagree Somewhat	Strongly Disagree	Strongly Disagree	Strongly Disagree	Strongly Agree	Strongly Agree	100	100	100	100	100	33	Strongly Agree	Strongly Agree	Strongly Agree	Strongly Disagree
306second	WeChat	N/A	610	female	26~30	bachelor's degree	syntheticalICU	Nurse practitioner	nurse	3	employment contract	≤4000	1	7 times or more per month	0time(s）	sub-health	Yes	23	No	neutral	Sometimes	Never	Often	Often	Often	Sometimes	Never	Sometimes	Always	Often	Never	Sometimes	Never	Agree	Agree	Neutral	Neutral	Agree	Agree	80	88	91	78	85	79	Strongly Agree	Strongly Agree	neutral	Strongly Agree
374second	WeChat	N/A	681	female	31~40	bachelor's degree	syntheticalICU	Nurse practitioner	nurse	6	employment contract	4000-8000	1	5-6 times/month	≥4time(s）	sub-health	Yes	28	No	satisfied	Often	Never	Never	Sometimes	Always	Never	Never	Rarely	Often	Rarely	Never	Often	Never	Strongly Disagree	Neutral	Agree	Agree	Agree	Agree	80	100	100	100	100	100	Agree	Agree	Agree	Agree
490second	WeChat	N/A	606	female	26~30	blow bachelor's degree	syntheticalICU	Nurse practitioner	nurse	7	employment contract	4000-8000	1	7 times or more per month	≥4time(s）	sub-health	Yes	18	Yes	neutral	Sometimes	Never	Sometimes	Never	Always	Rarely	Never	Never	Never	Rarely	Never	Never	Never	Neutral	Strongly Disagree	Disagree Somewhat	Strongly Disagree	Strongly Agree	Strongly Agree	100	100	100	90	100	10	Strongly Agree	Strongly Agree	Strongly Agree	Strongly Agree
500second	WeChat	N/A	536	female	31~40	bachelor's degree	emergency departmentICU	Nurse practitioner	nurse	8	employment contract	4000-8000	1	there is not	≥4time(s）	sub-health	No	13	No	neutral	Sometimes	Sometimes	Sometimes	Sometimes	Often	Sometimes	Rarely	Sometimes	Often	Sometimes	Sometimes	Sometimes	Rarely	Disagree Somewhat	Neutral	Disagree Somewhat	Neutral	Agree	Agree	66	92	84	76	79	37	Strongly Agree	Agree	Agree	Agree
194second	WeChat	N/A	684	female	26~30	bachelor's degree	syntheticalICU	Nurse practitioner	nurse	3	Formally under compilation	4000-8000	there is not	7 times or more per month	≥4time(s）	sub-health	Yes	70	No	satisfied	Always	Never	Always	Sometimes	Always	Sometimes	Never	Always	Always	Always	Sometimes	Always	Never	Agree	Agree	Agree	Agree	Agree	Strongly Agree	100	100	100	60	100	100	Agree	Agree	Agree	Agree
392second	WeChat	N/A	537	female	31~40	bachelor's degree	syntheticalICU	nurse-in-charge	nurse	7	employment contract	4000-8000	1	7 times or more per month	≥4time(s）	sub-health	No	30	No	neutral	Always	Rarely	Often	Sometimes	Always	Always	Never	Sometimes	Always	Always	Rarely	Often	Rarely	Agree	Neutral	Agree	Disagree Somewhat	Neutral	Agree	65	70	63	65	73	77	Strongly Agree	Strongly Agree	Strongly Agree	Strongly Agree
427second	WeChat	N/A	101	female	31~40	bachelor's degree	syntheticalICU	nurse-in-charge	nurse	16	employment contract	4000-8000	1	7 times or more per month	0time(s）	health	Yes	28	Yes	satisfied	Often	Never	Rarely	Rarely	Always	Never	Never	Rarely	Often	Never	Never	Never	Never	Strongly Disagree	Strongly Disagree	Strongly Disagree	Strongly Disagree	Strongly Agree	Strongly Agree	0	0	0	0	0	0	Strongly Agree	Agree	Strongly Agree	Strongly Agree
406second	WeChat	N/A	486	female	31~40	bachelor's degree	syntheticalICU	Nurse practitioner	nurse	8	employment contract	4000-8000	2	7 times or more per month	≥4time(s）	Suffering from chronic diseases	Yes	31	Yes	neutral	Often	Rarely	Sometimes	Sometimes	Sometimes	Often	Never	Often	Often	Often	Always	Often	Never	Disagree Somewhat	Disagree Somewhat	Strongly Disagree	Disagree Somewhat	Agree	Strongly Agree	65	65	78	68	57	60	neutral	neutral	neutral	neutral
954second	WeChat	N/A	361	female	31~40	bachelor's degree	syntheticalICU	Nurse practitioner	nurse	6	employment contract	≤4000	1	7 times or more per month	≥4time(s）	health	Yes	30	Yes	satisfied	Often	Rarely	Never	Never	Never	Never	Never	Never	Never	Never	Never	Never	Never	Strongly Disagree	Strongly Disagree	Strongly Disagree	Strongly Disagree	Agree	Agree	46	48	50	48	58	20	Strongly Agree	Strongly Agree	Strongly Agree	Strongly Agree
308second	WeChat	N/A	619	female	31~40	bachelor's degree	syntheticalICU	nurse-in-charge	nurse	5	employment contract	4000-8000	1	7 times or more per month	0time(s）	health	No	70	No	satisfied	Often	Rarely	Sometimes	Sometimes	Always	Sometimes	Never	Often	Always	Always	Rarely	Often	Rarely	Neutral	Neutral	Neutral	Neutral	Neutral	Neutral	89	81	81	84	88	83	Strongly Agree	Strongly Agree	Strongly Agree	Agree
998second	WeChat	N/A	544	female	26~30	bachelor's degree	syntheticalICU	nurse	nurse	5	employment contract	4000-8000	1	there is not	2time(s）	health	Yes	28	No	satisfied	Often	Never	Rarely	Sometimes	Often	Rarely	Never	Rarely	Sometimes	Rarely	Rarely	Rarely	Never	Strongly Disagree	Strongly Disagree	Strongly Disagree	Strongly Disagree	Strongly Agree	Agree	80	74	87	90	96	29	Strongly Agree	Strongly Agree	Disagree Somewhat	Strongly Agree
468second	WeChat	N/A	592	female	31~40	bachelor's degree	syntheticalICU	nurse-in-charge	nurse	4	employment contract	8000-12000	1	7 times or more per month	1time(s）	sub-health	No	22	No	satisfied	Sometimes	Never	Often	Never	Always	Sometimes	Never	Rarely	Sometimes	Rarely	Never	Never	Never	Neutral	Disagree Somewhat	Neutral	Disagree Somewhat	Strongly Agree	Agree	100	84	81	90	82	47	Strongly Agree	Strongly Agree	Strongly Agree	Strongly Agree
1374second	企业WeChat	N/A	195	female	26~30	bachelor's degree	syntheticalICU	Nurse practitioner	nurse	7	employment contract	4000-8000	1	7 times or more per month	1time(s）	sub-health	Yes	18	Yes	neutral	Rarely	Rarely	Rarely	Rarely	Rarely	Rarely	Rarely	Rarely	Rarely	Rarely	Rarely	Rarely	Rarely	Strongly Disagree	Strongly Disagree	Strongly Disagree	Strongly Disagree	Strongly Disagree	Strongly Disagree	28	28	6	49	20	29	Strongly Disagree	Strongly Disagree	Strongly Disagree	Strongly Disagree
642second	WeChat	N/A	574	female	31~40	bachelor's degree	syntheticalICU	Nurse practitioner	nurse	7	employment contract	4000-8000	1	7 times or more per month	0time(s）	sub-health	No	32	No	satisfied	Often	Never	Sometimes	Never	Rarely	Never	Never	Sometimes	Never	Sometimes	Never	Never	Never	Strongly Disagree	Strongly Disagree	Agree	Agree	Disagree Somewhat	Disagree Somewhat	100	62	80	100	100	40	Strongly Agree	Strongly Agree	Strongly Agree	Strongly Agree
352second	WeChat	N/A	700	female	31~40	bachelor's degree	syntheticalICU	nurse-in-charge	nurse	6	employment contract	4000-8000	2	7 times or more per month	≥4time(s）	sub-health	No	30	No	dissatisfied	Always	Never	Often	Sometimes	Sometimes	Often	Never	Sometimes	Always	Always	Sometimes	Sometimes	Never	Agree	Neutral	Neutral	Neutral	Strongly Agree	Agree	100	100	100	82	100	100	Agree	Agree	Agree	Agree
231second	WeChat	N/A	533	female	31~40	bachelor's degree	Neurology DepartmentICU	associate chief Nurse practitioner	head nurse	1	Formally under compilation	8000-12000	1	there is not	≥4time(s）	health	No	37	No	satisfied	Often	Sometimes	Often	Often	Often	Often	Often	Sometimes	Often	Often	Often	Often	Often	Disagree Somewhat	Disagree Somewhat	Disagree Somewhat	Disagree Somewhat	Agree	Agree	81	77	68	75	79	36	Agree	Agree	Agree	Agree
297second	WeChat	N/A	530	female	26~30	bachelor's degree	syntheticalICU	Nurse practitioner	nurse	7	employment contract	4000-8000	there is not	7 times or more per month	3time(s）	sub-health	Yes	22	No	satisfied	Always	Never	Sometimes	Rarely	Always	Rarely	Never	Never	Always	Sometimes	Never	Never	Never	Agree	Agree	Agree	Neutral	Strongly Agree	Strongly Agree	67	60	68	90	89	37	Strongly Agree	Strongly Agree	Strongly Agree	Strongly Agree
191second	WeChat	N/A	645	female	26~30	bachelor's degree	syntheticalICU	nurse-in-charge	nurse	7	employment contract	4000-8000	there is not	7 times or more per month	≥4time(s）	sub-health	Yes	25	Yes	satisfied	Always	Always	Often	Always	Always	Always	Always	Always	Always	Always	Always	Always	Always	Strongly Agree	Strongly Agree	Strongly Agree	Strongly Agree	Strongly Agree	Strongly Agree	80	86	80	80	81	78	Strongly Agree	Strongly Agree	Strongly Agree	Strongly Agree
545second	企业WeChat	N/A	681	female	31~40	bachelor's degree	syntheticalICU	Nurse practitioner	nurse	13	employment contract	4000-8000	2	7 times or more per month	≥4time(s）	sub-health	Yes	28	Yes	neutral	Often	Never	Rarely	Sometimes	Always	Sometimes	Never	Often	Always	Sometimes	Never	Never	Never	Disagree Somewhat	Disagree Somewhat	Disagree Somewhat	Disagree Somewhat	Agree	Strongly Agree	83	98	96	94	100	100	Strongly Agree	Strongly Agree	Strongly Agree	Strongly Agree
1891second	WeChat	N/A	547	female	31~40	bachelor's degree	syntheticalICU	nurse-in-charge	nurse	13	employment contract	4000-8000	2	7 times or more per month	3time(s）	Suffering from chronic diseases	No	28	No	neutral	Always	Rarely	Rarely	Rarely	Rarely	Rarely	Rarely	Often	Always	Often	Sometimes	Rarely	Never	Agree	Agree	Neutral	Neutral	Agree	Neutral	54	88	75	89	79	42	Strongly Agree	Strongly Agree	Agree	Agree
904second	WeChat	N/A	267	female	31~40	bachelor's degree	syntheticalICU	nurse-in-charge	nurse	7	employment contract	4000-8000	there is not	7 times or more per month	1time(s）	sub-health	No	22	Yes	satisfied	Rarely	Never	Sometimes	Sometimes	Often	Rarely	Never	Sometimes	Always	Often	Never	Rarely	Never	Strongly Disagree	Strongly Disagree	Strongly Disagree	Strongly Disagree	Strongly Agree	Strongly Agree	33	20	4	93	18	0	Strongly Agree	Strongly Agree	Strongly Agree	neutral
406second	WeChat	N/A	487	female	31~40	bachelor's degree	Neurology DepartmentICU	nurse-in-charge	nurse	9	employment contract	8000-12000	1	5-6 times/month	2time(s）	health	No	29	No	dissatisfied	Never	Never	Sometimes	Sometimes	Always	Sometimes	Never	Sometimes	Often	Sometimes	Sometimes	Sometimes	Sometimes	Neutral	Neutral	Neutral	Neutral	Neutral	Neutral	50	77	91	50	55	51	Strongly Agree	Strongly Agree	Strongly Agree	Strongly Agree
347second	WeChat	N/A	689	female	26~30	bachelor's degree	syntheticalICU	Nurse practitioner	nurse	6	employment contract	4000-8000	there is not	7 times or more per month	0time(s）	sub-health	Yes	25	No	satisfied	Sometimes	Never	Never	Rarely	Always	Sometimes	Never	Rarely	Never	Sometimes	Never	Sometimes	Never	Strongly Disagree	Strongly Disagree	Strongly Disagree	Strongly Disagree	Strongly Disagree	Strongly Disagree	100	98	99	100	100	100	Strongly Agree	Strongly Agree	Strongly Agree	Strongly Agree
543second	WeChat	N/A	487	male	31~40	bachelor's degree	Neurology DepartmentICU	nurse-in-charge	nurse	7	employment contract	8000-12000	1	5-6 times/month	0time(s）	Suffering from chronic diseases	No	38	No	neutral	Often	Never	Always	Often	Always	Rarely	Never	Always	Rarely	Always	Sometimes	Always	Never	Neutral	Neutral	Agree	Neutral	Strongly Agree	Agree	48	46	65	71	81	59	Strongly Agree	Agree	Strongly Agree	Strongly Agree
727second	WeChat	N/A	394	female	31~40	bachelor's degree	syntheticalICU	nurse-in-charge	nurse	11	employment contract	4000-8000	2	7 times or more per month	0time(s）	sub-health	No	25	No	satisfied	Sometimes	Rarely	Sometimes	Often	Always	Sometimes	Never	Sometimes	Always	Often	Sometimes	Sometimes	Never	Strongly Disagree	Disagree Somewhat	Disagree Somewhat	Strongly Disagree	Agree	Agree	44	77	43	70	41	23	Strongly Agree	Agree	Agree	neutral
323second	WeChat	N/A	533	female	31~40	bachelor's degree	syntheticalICU	nurse-in-charge	group leader	14	employment contract	4000-8000	1	7 times or more per month	≥4time(s）	sub-health	No	28	Yes	satisfied	Sometimes	Sometimes	Often	Sometimes	Always	Sometimes	Sometimes	Often	Often	Often	Often	Often	Often	Neutral	Neutral	Neutral	Neutral	Neutral	Neutral	62	69	66	81	63	77	Strongly Agree	Agree	Agree	Agree
720second	WeChat	N/A	675	female	31~40	bachelor's degree	emergency departmentICU	Nurse practitioner	group leader	8	employment contract	8000-12000	1	5-6 times/month	2time(s）	sub-health	Yes	13	Yes	dissatisfied	Rarely	Never	Rarely	Sometimes	Always	Always	Never	Sometimes	Always	Often	Rarely	Rarely	Never	Strongly Agree	Agree	Strongly Agree	Strongly Agree	Neutral	Strongly Disagree	100	62	100	100	100	100	Strongly Agree	Strongly Agree	Strongly Agree	Strongly Agree
398second	WeChat	N/A	516	female	26~30	bachelor's degree	syntheticalICU	Nurse practitioner	nurse	7	employment contract	8000-12000	1	7 times or more per month	0time(s）	health	Yes	28	No	satisfied	Always	Never	Rarely	Never	Often	Never	Never	Rarely	Always	Sometimes	Rarely	Never	Never	Strongly Disagree	Strongly Disagree	Strongly Disagree	Strongly Disagree	Strongly Agree	Agree	81	61	62	83	83	41	Strongly Agree	Strongly Agree	Agree	Agree
425second	WeChat	N/A	591	female	31~40	bachelor's degree	Neurology DepartmentICU	nurse-in-charge	nurse	16	employment contract	8000-12000	1	5-6 times/month	2time(s）	sub-health	No	8	No	neutral	Rarely	Never	Often	Often	Often	Often	Rarely	Often	Often	Often	Often	Often	Often	Neutral	Neutral	Neutral	Neutral	Neutral	Neutral	80	80	80	80	80	79	Agree	Agree	Agree	Agree
596second	WeChat	N/A	556	female	31~40	bachelor's degree	syntheticalICU	nurse-in-charge	nurse	8	employment contract	8000-12000	2	3-4 times/month	0time(s）	sub-health	No	25	No	satisfied	Often	Rarely	Often	Often	Always	Rarely	Never	Often	Sometimes	Often	Sometimes	Often	Never	Disagree Somewhat	Disagree Somewhat	Disagree Somewhat	Disagree Somewhat	Agree	Agree	82	51	86	88	92	55	Agree	Agree	Agree	Agree
223second	WeChat	N/A	394	female	31~40	bachelor's degree	Neurology DepartmentICU	nurse-in-charge	nurse	14	employment contract	4000-8000	1	7 times or more per month	≥4time(s）	sub-health	No	36	No	dissatisfied	Always	Never	Always	Always	Always	Sometimes	Never	Sometimes	Always	Always	Sometimes	Always	Never	Neutral	Neutral	Neutral	Neutral	Neutral	Neutral	52	45	45	41	42	58	Agree	Agree	Agree	Agree
431second	WeChat	N/A	720	female	31~40	bachelor's degree	syntheticalICU	nurse-in-charge	nurse	8	employment contract	4000-8000	1	7 times or more per month	≥4time(s）	sub-health	Yes	76	Yes	satisfied	Always	Never	Always	Never	Always	Always	Always	Always	Always	Always	Always	Always	Always	Strongly Disagree	Strongly Disagree	Strongly Disagree	Strongly Disagree	Strongly Disagree	Strongly Disagree	100	100	92	100	100	98	Strongly Agree	Strongly Agree	Strongly Agree	Strongly Agree
461second	WeChat	N/A	578	female	31~40	bachelor's degree	syntheticalICU	Nurse practitioner	nurse	4	employment contract	4000-8000	there is not	5-6 times/month	2time(s）	sub-health	No	22	No	neutral	Often	Sometimes	Sometimes	Sometimes	Often	Often	Rarely	Often	Often	Sometimes	Sometimes	Sometimes	Sometimes	Agree	Neutral	Agree	Neutral	Agree	Neutral	81	79	82	60	81	81	Agree	Agree	Agree	Agree
345second	WeChat	N/A	486	female	31~40	bachelor's degree	emergency departmentICU	nurse	nurse	9	employment contract	4000-8000	2	7 times or more per month	2time(s）	health	Yes	13	No	satisfied	Sometimes	Sometimes	Sometimes	Always	Always	Sometimes	Never	Never	Never	Sometimes	Never	Never	Never	Agree	Strongly Disagree	Disagree Somewhat	Strongly Disagree	Strongly Agree	Strongly Agree	66	62	63	63	62	54	Strongly Agree	Strongly Agree	Strongly Agree	Strongly Agree
106second	WeChat	N/A	332	male	31~40	bachelor's degree	emergency departmentICU	nurse	nurse	11	employment contract	8000-12000	1	3-4 times/month	1time(s）	sub-health	Yes	13	Yes	neutral	Sometimes	Sometimes	Sometimes	Sometimes	Sometimes	Sometimes	Sometimes	Sometimes	Sometimes	Sometimes	Sometimes	Sometimes	Sometimes	Neutral	Neutral	Neutral	Neutral	Neutral	Neutral	40	40	40	41	39	40	neutral	neutral	neutral	neutral
1367second	WeChat	N/A	427	female	41~50	bachelor's degree	syntheticalICU	nurse-in-charge	nurse	20	employment contract	4000-8000	1	there is not	3time(s）	sub-health	No	30	Yes	satisfied	Always	Never	Rarely	Sometimes	Always	Rarely	Never	Never	Never	Never	Rarely	Rarely	Never	Agree	Strongly Disagree	Agree	Strongly Disagree	Disagree Somewhat	Disagree Somewhat	100	51	9	100	67	8	Strongly Agree	Strongly Agree	Agree	neutral
492second	WeChat	N/A	660	female	31~40	bachelor's degree	syntheticalICU	nurse-in-charge	nurse	9	employment contract	8000-12000	1	7 times or more per month	1time(s）	sub-health	No	28	No	satisfied	Often	Rarely	Sometimes	Sometimes	Often	Often	Never	Rarely	Often	Rarely	Never	Never	Never	Strongly Disagree	Strongly Disagree	Strongly Disagree	Strongly Disagree	Strongly Agree	Strongly Agree	100	100	100	83	85	79	Strongly Agree	Strongly Agree	Strongly Agree	Strongly Agree
2031second	WeChat	N/A	519	female	31~40	bachelor's degree	Neurology DepartmentICU	nurse-in-charge	nurse	12	employment contract	8000-12000	1	3-4 times/month	≥4time(s）	Suffering from chronic diseases	No	8	No	dissatisfied	Sometimes	Never	Often	Sometimes	Sometimes	Often	Never	Sometimes	Often	Sometimes	Sometimes	Rarely	Rarely	Agree	Disagree Somewhat	Neutral	Strongly Disagree	Strongly Agree	Agree	100	100	38	81	82	34	Agree	Strongly Disagree	Strongly Disagree	Disagree Somewhat
165second	WeChat	N/A	484	female	31~40	bachelor's degree	syntheticalICU	nurse-in-charge	nurse	7	employment contract	4000-8000	1	5-6 times/month	0time(s）	sub-health	No	30	No	neutral	Always	Rarely	Often	Sometimes	Sometimes	Sometimes	Sometimes	Sometimes	Sometimes	Sometimes	Sometimes	Sometimes	Sometimes	Strongly Disagree	Disagree Somewhat	Disagree Somewhat	Disagree Somewhat	Disagree Somewhat	Disagree Somewhat	56	64	70	64	64	63	Agree	Agree	Agree	Agree
441second	WeChat	N/A	650	female	31~40	bachelor's degree	syntheticalICU	nurse-in-charge	nurse	7	employment contract	4000-8000	1	7 times or more per month	≥4time(s）	sub-health	No	22	No	satisfied	Sometimes	Never	Sometimes	Never	Always	Never	Never	Never	Always	Always	Never	Never	Never	Strongly Disagree	Strongly Disagree	Strongly Disagree	Strongly Disagree	Strongly Agree	Strongly Agree	100	100	100	100	100	43	Strongly Agree	Strongly Agree	Strongly Agree	Strongly Agree
441second	WeChat	N/A	696	female	31~40	bachelor's degree	syntheticalICU	Nurse practitioner	group leader	8	employment contract	4000-8000	1	7 times or more per month	≥4time(s）	health	No	78	No	satisfied	Rarely	Never	Sometimes	Often	Never	Never	Never	Always	Always	Always	Never	Never	Never	Neutral	Neutral	Neutral	Neutral	Neutral	Neutral	100	100	100	100	100	100	Agree	Agree	Agree	Agree
185second	WeChat	N/A	345	male	18~25	bachelor's degree	emergency departmentICU	nurse	nurse	1	employment contract	4000-8000	there is not	3-4 times/month	0time(s）	health	Yes	13	No	satisfied	Sometimes	Sometimes	Sometimes	Sometimes	Sometimes	Sometimes	Sometimes	Sometimes	Sometimes	Sometimes	Sometimes	Sometimes	Sometimes	Neutral	Neutral	Neutral	Neutral	Strongly Agree	Strongly Agree	42	43	44	38	42	42	Strongly Disagree	Strongly Disagree	Strongly Disagree	Strongly Disagree
549second	WeChat	N/A	607	female	31~40	bachelor's degree	Neurology DepartmentICU	nurse-in-charge	nurse	5	employment contract	4000-8000	1	5-6 times/month	1time(s）	Suffering from chronic diseases	Yes	8	No	neutral	Sometimes	Never	Always	Always	Always	Always	Rarely	Always	Always	Always	Always	Always	Rarely	Agree	Agree	Agree	Agree	Neutral	Disagree Somewhat	84	93	91	91	84	41	Agree	Agree	Agree	Agree
631second	WeChat	N/A	607	female	31~40	bachelor's degree	syntheticalICU	nurse-in-charge	nurse	12	employment contract	8000-12000	1	7 times or more per month	2time(s）	health	Yes	28	No	satisfied	Always	Sometimes	Sometimes	Sometimes	Often	Rarely	Never	Sometimes	Always	Sometimes	Rarely	Sometimes	Rarely	Neutral	Disagree Somewhat	Disagree Somewhat	Neutral	Strongly Agree	Agree	93	100	94	81	94	32	Strongly Agree	Strongly Agree	Strongly Agree	neutral
132second	WeChat	N/A	582	female	26~30	bachelor's degree	emergency departmentICU	nurse	nurse	6	employment contract	≤4000	1	there is not	1time(s）	health	No	13	No	neutral	Sometimes	Sometimes	Sometimes	Sometimes	Sometimes	Sometimes	Sometimes	Sometimes	Sometimes	Sometimes	Sometimes	Sometimes	Sometimes	Neutral	Neutral	Neutral	Neutral	Neutral	Neutral	77	82	80	78	85	88	neutral	neutral	neutral	neutral
426second	WeChat	N/A	331	female	26~30	blow bachelor's degree	syntheticalICU	Nurse practitioner	nurse	5	employment contract	4000-8000	there is not	7 times or more per month	0time(s）	sub-health	Yes	30	Yes	satisfied	Always	Never	Rarely	Rarely	Always	Rarely	Never	Never	Always	Always	Rarely	Rarely	Never	Disagree Somewhat	Disagree Somewhat	Disagree Somewhat	Disagree Somewhat	Disagree Somewhat	Disagree Somewhat	30	33	41	40	43	47	Agree	Agree	Agree	Agree
231second	WeChat	N/A	591	female	31~40	bachelor's degree	emergency departmentICU	Nurse practitioner	nurse	8	employment contract	4000-8000	2	5-6 times/month	1time(s）	其他	Yes	13	No	dissatisfied	Sometimes	Never	Often	Often	Always	Always	Never	Always	Always	Always	Always	Always	Rarely	Strongly Agree	Strongly Agree	Strongly Agree	Strongly Agree	Strongly Disagree	Strongly Disagree	55	89	92	70	89	78	Agree	neutral	neutral	neutral
1054second	WeChat	N/A	421	female	26~30	blow bachelor's degree	syntheticalICU	Nurse practitioner	nurse	3	employment contract	4000-8000	1	7 times or more per month	1time(s）	health	Yes	27	No	satisfied	Sometimes	Never	Never	Never	Always	Sometimes	Never	Never	Often	Always	Never	Never	Never	Neutral	Strongly Disagree	Strongly Disagree	Strongly Disagree	Agree	Agree	67	92	21	52	59	37	Agree	Agree	Agree	Agree
468second	WeChat	N/A	709	female	31~40	bachelor's degree	Neurology DepartmentICU	Nurse practitioner	nurse	15	employment contract	8000-12000	1	5-6 times/month	0time(s）	health	No	37	No	satisfied	Sometimes	Never	Always	Sometimes	Always	Sometimes	Never	Always	Always	Always	Never	Never	Never	Strongly Agree	Strongly Disagree	Strongly Disagree	Strongly Disagree	Strongly Agree	Strongly Agree	100	100	100	100	100	100	Strongly Agree	Strongly Agree	Strongly Agree	Strongly Agree
354second	WeChat	N/A	569	female	31~40	bachelor's degree	syntheticalICU	nurse-in-charge	nurse	10	employment contract	8000-12000	1	7 times or more per month	0time(s）	sub-health	No	28	No	neutral	Often	Never	Rarely	Rarely	Often	Rarely	Never	Rarely	Often	Never	Never	Never	Never	Disagree Somewhat	Disagree Somewhat	Disagree Somewhat	Disagree Somewhat	Disagree Somewhat	Disagree Somewhat	100	94	81	79	75	52	Agree	Agree	Agree	Agree
420second	WeChat	N/A	536	female	31~40	bachelor's degree	Respiratory departmentICU	Nurse practitioner	nurse	10	employment contract	4000-8000	1	7 times or more per month	≥4time(s）	sub-health	No	44	No	neutral	Often	Never	Sometimes	Never	Always	Always	Never	Never	Always	Often	Never	Never	Never	Agree	Neutral	Agree	Neutral	Strongly Agree	Agree	80	59	61	89	84	55	Strongly Agree	Strongly Agree	Strongly Agree	Strongly Agree
869second	WeChat	N/A	603	female	31~40	blow bachelor's degree	syntheticalICU	nurse	nurse	8	employment contract	4000-8000	2	7 times or more per month	≥4time(s）	Suffering from chronic diseases	No	28	Yes	satisfied	Often	Rarely	Sometimes	Often	Always	Rarely	Never	Never	Rarely	Often	Rarely	Often	Never	Agree	Strongly Agree	Neutral	Strongly Disagree	Disagree Somewhat	Strongly Agree	100	100	82	100	84	40	Agree	Agree	Agree	neutral
817second	WeChat	N/A	487	female	41~50	bachelor's degree	syntheticalICU	nurse-in-charge	group leader	18	employment contract	4000-8000	1	7 times or more per month	0time(s）	sub-health	No	65	No	satisfied	Rarely	Never	Rarely	Never	Always	Sometimes	Never	Rarely	Never	Never	Never	Never	Never	Strongly Disagree	Strongly Disagree	Strongly Disagree	Strongly Disagree	Strongly Agree	Strongly Agree	60	100	17	100	100	23	Strongly Agree	Strongly Agree	Strongly Agree	Agree
478second	WeChat	N/A	535	female	31~40	blow bachelor's degree	syntheticalICU	nurse-in-charge	nurse	7	employment contract	4000-8000	1	7 times or more per month	2time(s）	sub-health	Yes	28	No	neutral	Sometimes	Never	Sometimes	Sometimes	Always	Rarely	Never	Rarely	Sometimes	Sometimes	Sometimes	Rarely	Never	Disagree Somewhat	Strongly Disagree	Strongly Disagree	Strongly Disagree	Strongly Disagree	Disagree Somewhat	81	82	81	81	82	40	Agree	Agree	Agree	neutral
467second	WeChat	N/A	558	female	31~40	bachelor's degree	syntheticalICU	nurse-in-charge	nurse	13	employment contract	4000-8000	1	7 times or more per month	0time(s）	health	No	27	Yes	satisfied	Sometimes	Never	Rarely	Sometimes	Always	Sometimes	Never	Often	Always	Often	Rarely	Rarely	Never	Agree	Disagree Somewhat	Strongly Disagree	Disagree Somewhat	Strongly Agree	Strongly Agree	56	60	92	75	92	64	Strongly Agree	Strongly Agree	Strongly Agree	Strongly Agree
198second	WeChat	N/A	341	male	31~40	bachelor's degree	syntheticalICU	nurse-in-charge	head nurse	12	employment contract	8000-12000	2	1-2 times/month	≥4time(s）	health	Yes	28	Yes	neutral	Sometimes	Rarely	Sometimes	Rarely	Rarely	Rarely	Sometimes	Rarely	Rarely	Rarely	Rarely	Rarely	Rarely	Neutral	Disagree Somewhat	Disagree Somewhat	Disagree Somewhat	Neutral	Neutral	56	46	38	39	45	47	Disagree Somewhat	Disagree Somewhat	Disagree Somewhat	neutral
258second	WeChat	N/A	605	female	26~30	bachelor's degree	syntheticalICU	nurse	nurse	1	employment contract	≤4000	there is not	5-6 times/month	0time(s）	sub-health	No	20	No	neutral	Often	Never	Sometimes	Sometimes	Often	Rarely	Never	Often	Sometimes	Often	Rarely	Rarely	Rarely	Neutral	Neutral	Agree	Neutral	Agree	Neutral	65	76	80	84	100	100	Strongly Agree	Agree	Agree	Agree
352second	WeChat	N/A	437	female	31~40	bachelor's degree	syntheticalICU	nurse-in-charge	nurse	16	employment contract	8000-12000	2	5-6 times/month	0time(s）	sub-health	No	20	No	neutral	Often	Never	Sometimes	Often	Always	Sometimes	Never	Often	Always	Always	Always	Often	Never	Neutral	Neutral	Strongly Agree	Neutral	Disagree Somewhat	Strongly Disagree	46	41	64	52	79	42	Agree	Agree	Agree	Agree
237second	WeChat	N/A	491	female	31~40	bachelor's degree	syntheticalICU	nurse-in-charge	group leader	11	employment contract	4000-8000	1	5-6 times/month	3time(s）	sub-health	No	22	Yes	neutral	Sometimes	Often	Often	Often	Often	Often	Never	Often	Often	Often	Often	Often	Never	Agree	Neutral	Agree	Agree	Agree	Agree	66	61	58	64	68	59	Agree	Agree	Agree	Agree
301second	WeChat	N/A	663	male	31~40	bachelor's degree	syntheticalICU	nurse-in-charge	nurse	11	employment contract	4000-8000	1	5-6 times/month	1time(s）	Suffering from chronic diseases	No	22	No	neutral	Always	Always	Always	Always	Always	Always	Always	Always	Always	Always	Rarely	Sometimes	Rarely	Strongly Agree	Strongly Agree	Strongly Agree	Strongly Agree	Strongly Agree	Strongly Agree	75	79	92	87	95	81	Strongly Agree	Strongly Agree	Strongly Agree	Strongly Agree
100second	WeChat	N/A	762	male	18~25	bachelor's degree	syntheticalICU	nurse	nurse	1	employment contract	4000-8000	there is not	5-6 times/month	2time(s）	health	Yes	20	No	satisfied	Always	Always	Always	Always	Always	Always	Always	Always	Always	Always	Always	Always	Always	Strongly Agree	Strongly Agree	Strongly Agree	Strongly Agree	Strongly Agree	Strongly Agree	100	100	100	100	100	100	Strongly Agree	Strongly Agree	Strongly Agree	Strongly Agree
599second	WeChat	N/A	522	female	31~40	bachelor's degree	syntheticalICU	Nurse practitioner	nurse	10	employment contract	8000-12000	2	5-6 times/month	2time(s）	sub-health	Yes	20	Yes	satisfied	Never	Never	Rarely	Sometimes	Never	Sometimes	Never	Never	Never	Never	Never	Never	Never	Neutral	Disagree Somewhat	Neutral	Disagree Somewhat	Agree	Agree	74	100	66	88	100	10	Strongly Agree	Agree	Agree	neutral
474second	WeChat	N/A	581	female	26~30	bachelor's degree	neurosurgery departmentICU	nurse-in-charge	nurse	6	employment contract	8000-12000	1	5-6 times/month	0time(s）	sub-health	Yes	18	No	satisfied	Often	Never	Often	Rarely	Often	Rarely	Never	Often	Rarely	Often	Never	Rarely	Never	Agree	Disagree Somewhat	Agree	Agree	Agree	Agree	80	80	80	82	80	78	Agree	Agree	Agree	Agree
485second	WeChat	N/A	656	female	31~40	bachelor's degree	emergency departmentICU	nurse	nurse	9	employment contract	4000-8000	there is not	there is not	2time(s）	health	Yes	13	No	satisfied	Never	Never	Never	Never	Always	Never	Never	Never	Always	Never	Never	Never	Never	Strongly Disagree	Strongly Disagree	Strongly Disagree	Strongly Disagree	Strongly Agree	Strongly Agree	100	100	100	100	100	60	Strongly Agree	Strongly Agree	Strongly Agree	Strongly Agree
557second	WeChat	N/A	550	female	31~40	bachelor's degree	syntheticalICU	nurse-in-charge	group leader	7	employment contract	4000-8000	1	7 times or more per month	0time(s）	sub-health	No	22	No	satisfied	Never	Never	Never	Never	Always	Never	Never	Never	Never	Never	Never	Never	Never	Strongly Disagree	Strongly Disagree	Strongly Disagree	Strongly Disagree	Strongly Agree	Strongly Agree	100	100	61	100	100	0	Strongly Agree	Strongly Agree	Strongly Agree	Strongly Agree
257second	WeChat	N/A	581	female	31~40	bachelor's degree	syntheticalICU	associate chief Nurse practitioner	group leader	14	employment contract	4000-8000	there is not	5-6 times/month	0time(s）	sub-health	Yes	27	Yes	satisfied	Often	Sometimes	Often	Often	Often	Sometimes	Rarely	Often	Often	Often	Often	Often	Never	Neutral	Agree	Agree	Agree	Agree	Disagree Somewhat	100	90	52	100	100	17	Strongly Agree	Strongly Agree	Strongly Agree	Strongly Agree
763second	WeChat	N/A	415	female	31~40	bachelor's degree	syntheticalICU	nurse-in-charge	nurse	8	employment contract	4000-8000	1	7 times or more per month	0time(s）	sub-health	No	28	No	satisfied	Often	Never	Sometimes	Rarely	Often	Sometimes	Never	Never	Often	Sometimes	Never	Never	Never	Neutral	Neutral	Disagree Somewhat	Disagree Somewhat	Neutral	Disagree Somewhat	62	70	28	61	53	51	Agree	Agree	Agree	neutral
464second	WeChat	N/A	684	female	41~50	blow bachelor's degree	syntheticalICU	Nurse practitioner	group leader	16	employment contract	4000-8000	2	7 times or more per month	≥4time(s）	sub-health	Yes	28	Yes	satisfied	Sometimes	Rarely	Rarely	Rarely	Rarely	Rarely	Never	Never	Never	Never	Never	Never	Never	Disagree Somewhat	Disagree Somewhat	Disagree Somewhat	Disagree Somewhat	Disagree Somewhat	Disagree Somewhat	100	100	100	100	85	100	Strongly Agree	Strongly Agree	Strongly Agree	Strongly Agree
587second	WeChat	N/A	525	male	31~40	bachelor's degree	syntheticalICU	Nurse practitioner	nurse	9	employment contract	8000-12000	1	3-4 times/month	2time(s）	health	Yes	20	Yes	satisfied	Sometimes	Often	Often	Rarely	Sometimes	Sometimes	Never	Rarely	Never	Rarely	Never	Never	Never	Agree	Agree	Neutral	Neutral	Neutral	Agree	87	67	67	64	69	71	Agree	Agree	Agree	Agree
844second	WeChat	N/A	680	female	51~60	bachelor's degree	syntheticalICU	chief superintendent Nurse practitioner	nurse	26	Formally under compilation	4000-8000	1	there is not	3time(s）	health	Yes	28	No	satisfied	Always	Sometimes	Often	Often	Always	Often	Rarely	Always	Always	Always	Sometimes	Often	Never	Agree	Agree	Agree	Agree	Strongly Agree	Agree	83	86	88	100	100	94	Strongly Agree	Agree	Agree	Strongly Agree
586second	WeChat	N/A	690	female	31~40	bachelor's degree	syntheticalICU	nurse-in-charge	nurse	10	employment contract	4000-8000	there is not	7 times or more per month	0time(s）	sub-health	Yes	28	Yes	satisfied	Rarely	Rarely	Rarely	Rarely	Always	Rarely	Never	Rarely	Often	Rarely	Never	Never	Rarely	Disagree Somewhat	Disagree Somewhat	Disagree Somewhat	Disagree Somewhat	Disagree Somewhat	Disagree Somewhat	100	100	100	100	100	100	Strongly Agree	Strongly Agree	Strongly Agree	Agree
385second	WeChat	N/A	656	female	41~50	bachelor's degree	syntheticalICU	associate chief Nurse practitioner	head nurse	17	employment contract	4000-8000	2	1-2 times/month	≥4time(s）	sub-health	No	12	Yes	satisfied	Always	Never	Often	Often	Often	Sometimes	Rarely	Sometimes	Always	Often	Sometimes	Sometimes	Often	Disagree Somewhat	Disagree Somewhat	Neutral	Neutral	Agree	Agree	84	87	98	77	100	99	Strongly Agree	Agree	Agree	Strongly Agree
493second	WeChat	N/A	373	female	31~40	bachelor's degree	syntheticalICU	Nurse practitioner	group leader	14	employment contract	4000-8000	1	5-6 times/month	0time(s）	health	No	12	Yes	satisfied	Often	Never	Sometimes	Often	Often	Rarely	Never	Rarely	Never	Sometimes	Never	Sometimes	Rarely	Disagree Somewhat	Disagree Somewhat	Disagree Somewhat	Disagree Somewhat	Disagree Somewhat	Disagree Somewhat	47	47	48	47	49	41	Agree	Agree	Agree	Agree
298second	WeChat	N/A	716	female	31~40	bachelor's degree	syntheticalICU	nurse-in-charge	group leader	12	employment contract	4000-8000	1	5-6 times/month	0time(s）	Suffering from chronic diseases	No	11	Yes	neutral	Always	Never	Often	Often	Always	Always	Always	Always	Always	Always	Always	Always	Always	Agree	Disagree Somewhat	Agree	Disagree Somewhat	Strongly Agree	Agree	100	78	98	93	100	100	Strongly Agree	Strongly Agree	Strongly Agree	Strongly Agree
584second	WeChat	N/A	596	female	41~50	bachelor's degree	syntheticalICU	nurse-in-charge	nurse	17	employment contract	4000-8000	1	5-6 times/month	0time(s）	health	No	11	Yes	satisfied	Often	Never	Sometimes	Often	Often	Sometimes	Never	Sometimes	Often	Often	Rarely	Rarely	Never	Disagree Somewhat	Disagree Somewhat	Strongly Disagree	Disagree Somewhat	Agree	Agree	82	83	81	82	82	82	Strongly Agree	Strongly Agree	Strongly Agree	Strongly Agree
120second	WeChat	N/A	430	female	31~40	blow bachelor's degree	Neurology DepartmentICU	nurse	nurse	5	employment contract	4000-8000	1	there is not	1time(s）	sub-health	Yes	15	No	neutral	Often	Often	Often	Often	Often	Often	Often	Often	Often	Often	Often	Often	Often	Agree	Agree	Agree	Agree	Agree	Agree	46	40	44	42	86	45	Agree	Agree	Agree	Agree
274second	WeChat	N/A	491	female	31~40	blow bachelor's degree	Neurology DepartmentICU	Nurse practitioner	nurse	8	employment contract	4000-8000	1	5-6 times/month	0time(s）	sub-health	Yes	9	No	neutral	Often	Never	Often	Often	Always	Rarely	Never	Rarely	Rarely	Rarely	Rarely	Rarely	Rarely	Neutral	Neutral	Agree	Neutral	Agree	Neutral	61	68	65	63	63	67	Agree	Agree	Agree	Agree
300second	WeChat	N/A	622	female	31~40	bachelor's degree	Neurology DepartmentICU	nurse-in-charge	nurse	8	employment contract	≤4000	there is not	7 times or more per month	0time(s）	Suffering from chronic diseases	Yes	40	No	satisfied	Sometimes	Always	Often	Sometimes	Always	Rarely	Never	Sometimes	Always	Often	Rarely	Rarely	Rarely	Disagree Somewhat	Disagree Somewhat	Neutral	Neutral	Strongly Agree	Agree	80	90	91	90	90	70	Agree	Agree	Agree	Agree
1849second	WeChat	N/A	471	female	31~40	bachelor's degree	syntheticalICU	nurse-in-charge	nurse	8	employment contract	4000-8000	1	7 times or more per month	2time(s）	sub-health	Yes	28	Yes	satisfied	Always	Never	Sometimes	Sometimes	Always	Rarely	Never	Rarely	Rarely	Sometimes	Never	Rarely	Never	Neutral	Disagree Somewhat	Disagree Somewhat	Disagree Somewhat	Strongly Agree	Strongly Agree	67	57	55	58	63	60	Strongly Agree	Strongly Agree	Strongly Agree	Strongly Agree
311second	WeChat	N/A	626	female	31~40	blow bachelor's degree	Neurology DepartmentICU	nurse-in-charge	nurse	9	employment contract	4000-8000	there is not	7 times or more per month	1time(s）	sub-health	Yes	92	Yes	satisfied	Always	Never	Rarely	Never	Always	Often	Never	Sometimes	Always	Sometimes	Never	Rarely	Never	Agree	Strongly Disagree	Agree	Agree	Neutral	Neutral	100	100	99	100	100	15	Strongly Agree	Strongly Agree	Strongly Agree	Strongly Agree
340second	WeChat	N/A	401	female	31~40	blow bachelor's degree	Neurology DepartmentICU	nurse-in-charge	group leader	14	employment contract	4000-8000	2	there is not	2time(s）	Suffering from chronic diseases	Yes	49	No	neutral	Sometimes	Rarely	Sometimes	Often	Always	Often	Rarely	Sometimes	Often	Often	Sometimes	Sometimes	Sometimes	Neutral	Neutral	Neutral	Neutral	Neutral	Neutral	50	40	43	42	67	53	Agree	Agree	Agree	neutral
380second	WeChat	N/A	533	female	31~40	bachelor's degree	Neurology DepartmentICU	nurse-in-charge	nurse	15	employment contract	4000-8000	1	there is not	2time(s）	sub-health	Yes	92	No	neutral	Often	Never	Sometimes	Sometimes	Always	Sometimes	Never	Sometimes	Often	Often	Never	Never	Never	Strongly Agree	Neutral	Neutral	Neutral	Agree	Agree	67	81	81	82	83	20	Strongly Agree	Strongly Agree	Strongly Agree	Strongly Agree
370second	WeChat	N/A	711	female	41~50	bachelor's degree	Neurology DepartmentICU	nurse-in-charge	nurse	4	employment contract	4000-8000	1	there is not	0time(s）	Suffering from chronic diseases	Yes	9	No	neutral	Sometimes	Sometimes	Sometimes	Sometimes	Always	Sometimes	Never	Often	Often	Often	Sometimes	Always	Never	Agree	Neutral	Agree	Neutral	Neutral	Neutral	100	100	100	100	100	100	Agree	Agree	Agree	Agree
321second	WeChat	N/A	504	female	31~40	blow bachelor's degree	Neurology DepartmentICU	nurse-in-charge	group leader	11	employment contract	4000-8000	1	7 times or more per month	0time(s）	sub-health	Yes	9	Yes	satisfied	Often	Never	Rarely	Often	Often	Sometimes	Never	Never	Always	Sometimes	Often	Often	Never	Strongly Disagree	Strongly Disagree	Strongly Disagree	Strongly Disagree	Agree	Agree	84	76	55	62	58	62	Strongly Agree	Strongly Agree	Strongly Agree	Strongly Agree
120second	WeChat	N/A	702	female	31~40	bachelor's degree	Neurology DepartmentICU	nurse-in-charge	head nurse	10	Formally under compilation	4000-8000	1	there is not	≥4time(s）	sub-health	Yes	92	No	satisfied	Sometimes	Sometimes	Sometimes	Sometimes	Sometimes	Sometimes	Sometimes	Sometimes	Sometimes	Sometimes	Sometimes	Sometimes	Sometimes	Disagree Somewhat	Disagree Somewhat	Disagree Somewhat	Disagree Somewhat	Disagree Somewhat	Disagree Somewhat	100	100	100	100	100	100	Agree	Agree	Agree	Agree
432second	WeChat	N/A	539	male	31~40	bachelor's degree	syntheticalICU	Nurse practitioner	group leader	5	employment contract	≤4000	there is not	5-6 times/month	2time(s）	sub-health	No	11	No	neutral	Sometimes	Rarely	Sometimes	Sometimes	Often	Sometimes	Rarely	Sometimes	Often	Sometimes	Sometimes	Sometimes	Rarely	Neutral	Neutral	Neutral	Neutral	Neutral	Neutral	81	82	81	79	78	41	Agree	Agree	Agree	Agree
426second	WeChat	N/A	717	female	31~40	bachelor's degree	Neurology DepartmentICU	nurse-in-charge	nurse	5	employment contract	4000-8000	2	5-6 times/month	≥4time(s）	sub-health	No	90	No	neutral	Often	Never	Always	Always	Always	Always	Never	Sometimes	Always	Never	Never	Never	Never	Neutral	Strongly Disagree	Neutral	Strongly Disagree	Agree	Agree	100	100	96	100	100	100	Strongly Agree	Strongly Agree	Strongly Agree	Strongly Agree
128second	WeChat	N/A	654	female	31~40	bachelor's degree	Neurology DepartmentICU	nurse-in-charge	group leader	10	employment contract	4000-8000	there is not	7 times or more per month	0time(s）	health	No	9	Yes	dissatisfied	Sometimes	Sometimes	Sometimes	Sometimes	Sometimes	Sometimes	Sometimes	Sometimes	Sometimes	Sometimes	Sometimes	Sometimes	Sometimes	Strongly Disagree	Strongly Disagree	Disagree Somewhat	Disagree Somewhat	Disagree Somewhat	Strongly Disagree	100	100	99	98	97	97	Strongly Disagree	Strongly Disagree	Strongly Disagree	Strongly Disagree
257second	WeChat	N/A	417	female	31~40	blow bachelor's degree	Neurology DepartmentICU	nurse-in-charge	nurse	11	employment contract	4000-8000	1	5-6 times/month	0time(s）	sub-health	No	9	No	neutral	Often	Never	Often	Rarely	Rarely	Often	Never	Sometimes	Always	Always	Never	Sometimes	Rarely	Neutral	Neutral	Neutral	Neutral	Neutral	Neutral	53	55	60	56	49	44	Agree	Agree	Agree	Agree
305second	WeChat	N/A	587	female	31~40	blow bachelor's degree	Neurology DepartmentICU	Nurse practitioner	nurse	11	employment contract	4000-8000	1	7 times or more per month	0time(s）	sub-health	No	9	No	neutral	Sometimes	Never	Sometimes	Sometimes	Always	Often	Never	Often	Always	Often	Never	Always	Sometimes	Agree	Agree	Agree	Agree	Neutral	Neutral	79	77	81	78	80	77	Agree	Agree	Agree	Agree
614second	WeChat	N/A	615	female	31~40	bachelor's degree	Neurology DepartmentICU	Nurse practitioner	group leader	8	employment contract	4000-8000	1	7 times or more per month	0time(s）	sub-health	No	9	Yes	neutral	Sometimes	Never	Rarely	Sometimes	Often	Sometimes	Never	Sometimes	Often	Rarely	Rarely	Never	Never	Disagree Somewhat	Disagree Somewhat	Neutral	Disagree Somewhat	Agree	Neutral	93	58	82	100	100	87	Agree	Agree	Agree	Agree
366second	WeChat	N/A	500	female	31~40	bachelor's degree	Respiratory departmentICU	nurse-in-charge	nurse	10	employment contract	8000-12000	2	5-6 times/month	≥4time(s）	sub-health	Yes	44	No	neutral	Often	Never	Often	Sometimes	Often	Often	Never	Often	Often	Often	Rarely	Rarely	Never	Agree	Agree	Disagree Somewhat	Neutral	Agree	Neutral	65	64	64	74	64	68	Strongly Agree	Agree	Agree	Agree
347second	WeChat	N/A	424	female	26~30	bachelor's degree	Neurology DepartmentICU	nurse	nurse	0	employment contract	≤4000	there is not	5-6 times/month	2time(s）	sub-health	No	40	No	satisfied	Always	Sometimes	Sometimes	Often	Always	Sometimes	Never	Rarely	Sometimes	Never	Rarely	Rarely	Never	Neutral	Disagree Somewhat	Disagree Somewhat	Disagree Somewhat	Agree	Agree	100	100	11	50	50	10	Agree	Agree	Agree	Agree
669second	WeChat	N/A	533	female	31~40	bachelor's degree	Neurology DepartmentICU	Nurse practitioner	nurse	8	employment contract	4000-8000	1	5-6 times/month	0time(s）	sub-health	No	49	No	satisfied	Often	Rarely	Sometimes	Rarely	Always	Rarely	Never	Sometimes	Never	Always	Never	Always	Never	Neutral	Disagree Somewhat	Agree	Disagree Somewhat	Agree	Agree	66	62	65	79	72	68	Strongly Agree	Strongly Agree	Strongly Agree	Strongly Agree
369second	WeChat	N/A	244	female	31~40	bachelor's degree	Neurology DepartmentICU	Nurse practitioner	nurse	11	employment contract	≤4000	2	3-4 times/month	0time(s）	health	Yes	49	No	satisfied	Sometimes	Never	Never	Rarely	Often	Sometimes	Never	Rarely	Never	Never	Never	Never	Never	Strongly Disagree	Strongly Disagree	Strongly Disagree	Strongly Disagree	Strongly Disagree	Strongly Disagree	21	23	24	27	32	29	Strongly Agree	Strongly Agree	Strongly Agree	Strongly Agree
1407second	WeChat	N/A	436	female	31~40	bachelor's degree	Neurology DepartmentICU	nurse-in-charge	nurse	8	employment contract	4000-8000	there is not	7 times or more per month	0time(s）	sub-health	No	9	No	neutral	Always	Rarely	Sometimes	Sometimes	Sometimes	Sometimes	Rarely	Sometimes	Always	Always	Often	Often	Rarely	Agree	Disagree Somewhat	Agree	Agree	Agree	Agree	48	58	50	62	57	48	Agree	Agree	Agree	Agree
292second	WeChat	N/A	581	female	31~40	blow bachelor's degree	Neurology DepartmentICU	nurse-in-charge	nurse	10	employment contract	4000-8000	1	there is not	≥4time(s）	sub-health	Yes	40	No	neutral	Always	Rarely	Sometimes	Rarely	Sometimes	Sometimes	Never	Sometimes	Sometimes	Sometimes	Sometimes	Sometimes	Sometimes	Agree	Agree	Agree	Disagree Somewhat	Agree	Neutral	75	78	79	80	81	84	Agree	Agree	Agree	Agree
1183second	WeChat	N/A	483	female	31~40	bachelor's degree	Neurology DepartmentICU	nurse-in-charge	nurse	14	employment contract	4000-8000	1	5-6 times/month	2time(s）	health	Yes	90	No	neutral	Often	Rarely	Sometimes	Sometimes	Often	Sometimes	Rarely	Sometimes	Often	Sometimes	Rarely	Rarely	Sometimes	Agree	Agree	Neutral	Agree	Agree	Agree	41	68	69	65	71	57	Agree	Agree	Agree	Agree
1477second	WeChat	N/A	469	female	31~40	bachelor's degree	Neurology DepartmentICU	nurse-in-charge	nurse	8	employment contract	≤4000	1	7 times or more per month	0time(s）	sub-health	Yes	9	No	neutral	Sometimes	Sometimes	Sometimes	Often	Always	Sometimes	Never	Sometimes	Always	Sometimes	Rarely	Sometimes	Rarely	Neutral	Disagree Somewhat	Strongly Disagree	Strongly Disagree	Strongly Agree	Agree	79	62	48	49	60	65	Strongly Agree	Strongly Agree	Agree	Strongly Agree
165second	WeChat	N/A	709	female	26~30	bachelor's degree	Neurology DepartmentICU	Nurse practitioner	nurse	9	employment contract	≤4000	1	7 times or more per month	0time(s）	Suffering from chronic diseases	No	no	Yes	neutral	Often	Sometimes	Sometimes	Rarely	Often	Often	Never	Sometimes	Often	Rarely	Rarely	Rarely	Never	Agree	Agree	Agree	Agree	Agree	Agree	100	100	100	100	100	99	Agree	Agree	Agree	Agree
334second	WeChat	N/A	627	female	31~40	bachelor's degree	Neurology DepartmentICU	Nurse practitioner	nurse	16	employment contract	≤4000	1	7 times or more per month	≥4time(s）	sub-health	No	92	No	neutral	Rarely	Never	Often	Rarely	Always	Sometimes	Never	Often	Always	Always	Never	Sometimes	Never	Strongly Agree	Strongly Agree	Strongly Agree	Strongly Agree	Strongly Agree	Strongly Disagree	85	82	91	100	95	44	Strongly Agree	Strongly Agree	Strongly Agree	Strongly Agree
94second	WeChat	N/A	570	male	18~25	bachelor's degree	Neurology DepartmentICU	nurse	nurse	1	employment contract	≤4000	there is not	5-6 times/month	3time(s）	sub-health	Yes	9	No	neutral	Often	Often	Often	Often	Often	Often	Often	Often	Often	Often	Often	Often	Often	Agree	Agree	Agree	Agree	Agree	Agree	69	79	78	72	66	79	Agree	Agree	Agree	Agree
408second	WeChat	N/A	593	female	26~30	bachelor's degree	Neurology DepartmentICU	nurse-in-charge	nurse	6	employment contract	≤4000	there is not	5-6 times/month	1time(s）	sub-health	Yes	9	No	satisfied	Often	Rarely	Sometimes	Often	Always	Often	Rarely	Sometimes	Always	Often	Sometimes	Rarely	Never	Agree	Disagree Somewhat	Agree	Neutral	Agree	Neutral	78	81	96	100	100	26	Agree	Agree	Agree	Agree
282second	WeChat	N/A	490	female	18~25	bachelor's degree	Neurology DepartmentICU	nurse	nurse	1	employment contract	≤4000	there is not	7 times or more per month	2time(s）	sub-health	Yes	43	No	satisfied	Often	Rarely	Sometimes	Sometimes	Sometimes	Sometimes	Never	Rarely	Always	Sometimes	Sometimes	Sometimes	Rarely	Neutral	Disagree Somewhat	Neutral	Disagree Somewhat	Strongly Agree	Strongly Agree	100	76	50	50	56	50	Agree	Agree	Agree	Agree
1323second	WeChat	N/A	604	female	31~40	blow bachelor's degree	Neurology DepartmentICU	nurse-in-charge	nurse	10	employment contract	4000-8000	1	there is not	0time(s）	sub-health	No	49	Yes	neutral	Sometimes	Never	Sometimes	Rarely	Always	Often	Never	Never	Rarely	Sometimes	Sometimes	Rarely	Never	Strongly Disagree	Strongly Disagree	Strongly Disagree	Strongly Agree	Strongly Agree	Strongly Agree	83	80	76	91	76	84	Strongly Agree	Strongly Agree	Strongly Agree	Strongly Agree
260second	WeChat	N/A	389	female	31~40	blow bachelor's degree	Neurology DepartmentICU	Nurse practitioner	nurse	5	employment contract	≤4000	＞2	7 times or more per month	1time(s）	sub-health	Yes	9	Yes	dissatisfied	Often	Rarely	Often	Sometimes	Sometimes	Sometimes	Sometimes	Sometimes	Sometimes	Sometimes	Sometimes	Sometimes	Sometimes	Strongly Agree	Strongly Agree	Strongly Agree	Strongly Agree	Strongly Agree	Strongly Agree	55	55	57	0	67	50	neutral	neutral	neutral	neutral
271second	WeChat	N/A	591	female	31~40	bachelor's degree	Neurology DepartmentICU	nurse-in-charge	nurse	10	Formally under compilation	4000-8000	1	there is not	0time(s）	Suffering from chronic diseases	Yes	9	No	satisfied	Often	Never	Often	Often	Often	Often	Rarely	Often	Often	Often	Often	Often	Often	Disagree Somewhat	Disagree Somewhat	Disagree Somewhat	Disagree Somewhat	Agree	Agree	80	64	86	85	90	72	Agree	Agree	Agree	Agree
165second	WeChat	N/A	544	female	18~25	bachelor's degree	Neurology DepartmentICU	nurse	nurse	1	employment contract	≤4000	there is not	7 times or more per month	1time(s）	sub-health	Yes	9	No	satisfied	Always	Rarely	Rarely	Rarely	Always	Often	Never	Sometimes	Sometimes	Sometimes	Never	Never	Always	Neutral	Strongly Disagree	Strongly Disagree	Strongly Disagree	Agree	Agree	80	72	71	71	70	72	Strongly Agree	Strongly Agree	Strongly Agree	Strongly Agree
519second	WeChat	N/A	522	female	41~50	blow bachelor's degree	Neurology DepartmentICU	nurse-in-charge	nurse	9	employment contract	4000-8000	1	7 times or more per month	0time(s）	sub-health	No	9	No	dissatisfied	Often	Rarely	Always	Sometimes	Always	Often	Never	Often	Always	Often	Sometimes	Often	Often	Neutral	Neutral	Agree	Agree	Strongly Agree	Agree	77	81	53	59	59	60	Agree	Agree	Strongly Agree	Strongly Agree
446second	WeChat	N/A	603	female	26~30	bachelor's degree	Neurology DepartmentICU	Nurse practitioner	nurse	5	employment contract	4000-8000	there is not	5-6 times/month	1time(s）	Suffering from chronic diseases	Yes	9	No	neutral	Always	Sometimes	Often	Often	Always	Often	Often	Often	Often	Sometimes	Often	Sometimes	Sometimes	Agree	Neutral	Neutral	Disagree Somewhat	Agree	Agree	100	100	100	97	76	3	Strongly Agree	Strongly Agree	Strongly Agree	Strongly Agree
723second	WeChat	N/A	353	female	31~40	blow bachelor's degree	Neurology DepartmentICU	nurse-in-charge	nurse	8	employment contract	≤4000	1	1-2 times/month	0time(s）	sub-health	Yes	9	No	satisfied	Often	Never	Sometimes	Sometimes	Always	Sometimes	Never	Never	Always	Never	Never	Sometimes	Never	Agree	Agree	Agree	Agree	Neutral	Agree	39	43	42	37	66	23	Agree	Agree	Agree	Agree
367second	WeChat	N/A	358	female	31~40	blow bachelor's degree	其他ICU〖病房〗	nurse	nurse	9	employment contract	≤4000	1	5-6 times/month	0time(s）	sub-health	Yes	9	Yes	satisfied	Sometimes	Sometimes	Sometimes	Sometimes	Rarely	Rarely	Sometimes	Never	Never	Never	Never	Never	Sometimes	Neutral	Neutral	Neutral	Neutral	Neutral	Neutral	21	27	48	52	51	63	Agree	Agree	Agree	Agree
440second	WeChat	N/A	722	male	26~30	bachelor's degree	Neurology DepartmentICU	Nurse practitioner	nurse	8	employment contract	8000-12000	1	5-6 times/month	3time(s）	sub-health	No	8	No	neutral	Sometimes	Never	Sometimes	Sometimes	Always	Always	Never	Always	Always	Always	Never	Always	Never	Strongly Agree	Agree	Strongly Agree	Strongly Agree	Strongly Agree	Agree	100	100	100	100	100	100	Strongly Agree	Strongly Agree	Strongly Agree	Strongly Agree
470second	WeChat	N/A	621	female	31~40	bachelor's degree	syntheticalICU	nurse-in-charge	group leader	14	employment contract	4000-8000	1	1-2 times/month	2time(s）	health	Yes	12	Yes	satisfied	Always	Never	Sometimes	Always	Always	Never	Always	Sometimes	Always	Always	Sometimes	Always	Never	Neutral	Neutral	Neutral	Neutral	Disagree Somewhat	Disagree Somewhat	100	100	61	80	82	81	Strongly Agree	Strongly Agree	Strongly Agree	Strongly Agree
363second	WeChat	N/A	523	female	31~40	bachelor's degree	Neurology DepartmentICU	nurse-in-charge	nurse	10	employment contract	≤4000	1	5-6 times/month	1time(s）	Suffering from chronic diseases	Yes	98	No	neutral	Always	Sometimes	Often	Sometimes	Always	Often	Never	Often	Sometimes	Sometimes	Sometimes	Sometimes	Sometimes	Neutral	Neutral	Neutral	Neutral	Neutral	Neutral	60	61	72	76	75	82	neutral	neutral	neutral	neutral
278second	WeChat	N/A	581	female	31~40	bachelor's degree	syntheticalICU	nurse-in-charge	nurse	10	employment contract	4000-8000	there is not	there is not	3time(s）	Suffering from chronic diseases	Yes	11	No	neutral	Often	Never	Always	Always	Always	Always	Often	Often	Always	Often	Often	Always	Often	Strongly Agree	Strongly Agree	Strongly Agree	Strongly Agree	Strongly Disagree	Strongly Disagree	86	74	75	32	95	100	neutral	Agree	Agree	Disagree Somewhat
647second	WeChat	N/A	566	female	31~40	bachelor's degree	syntheticalICU	nurse-in-charge	nurse	1	employment contract	≤4000	2	5-6 times/month	3time(s）	health	Yes	12	No	satisfied	Rarely	Never	Sometimes	Rarely	Always	Sometimes	Never	Never	Never	Often	Never	Rarely	Never	Strongly Disagree	Strongly Disagree	Strongly Disagree	Strongly Disagree	Strongly Agree	Strongly Agree	90	63	66	86	100	75	Strongly Agree	Agree	Agree	Agree
394second	WeChat	N/A	592	female	41~50	bachelor's degree	syntheticalICU	nurse-in-charge	nurse	13	employment contract	4000-8000	1	5-6 times/month	0time(s）	sub-health	No	12	No	satisfied	Never	Never	Sometimes	Sometimes	Always	Always	Never	Sometimes	Always	Often	Never	Sometimes	Never	Neutral	Neutral	Neutral	Disagree Somewhat	Strongly Agree	Agree	58	97	78	93	72	77	Strongly Agree	Strongly Agree	Strongly Agree	Strongly Agree
374second	WeChat	N/A	620	female	31~40	bachelor's degree	syntheticalICU	nurse-in-charge	nurse	10	employment contract	≤4000	2	there is not	≥4time(s）	health	Yes	11	Yes	neutral	Often	Never	Often	Rarely	Often	Often	Rarely	Often	Always	Often	Often	Often	Often	Agree	Agree	Agree	Agree	Agree	Agree	91	81	94	76	69	78	Strongly Agree	Strongly Agree	Agree	Strongly Agree
191second	WeChat	N/A	692	female	31~40	bachelor's degree	Neurology DepartmentICU	nurse-in-charge	nurse	5	employment contract	4000-8000	2	there is not	1time(s）	sub-health	Yes	9	No	satisfied	Always	Sometimes	Rarely	Sometimes	Always	Sometimes	Never	Rarely	Always	Always	Rarely	Always	Rarely	Neutral	Neutral	Neutral	Neutral	Neutral	Neutral	100	66	100	100	98	100	Strongly Agree	Strongly Agree	Strongly Agree	Strongly Agree
153second	WeChat	N/A	578	female	18~25	bachelor's degree	syntheticalICU	nurse	nurse	1	employment contract	≤4000	there is not	5-6 times/month	0time(s）	health	Yes	12	No	neutral	Always	Never	Sometimes	Sometimes	Always	Never	Never	Never	Always	Always	Never	Never	Never	Disagree Somewhat	Disagree Somewhat	Disagree Somewhat	Disagree Somewhat	Disagree Somewhat	Strongly Agree	100	100	6	100	100	57	Strongly Agree	Strongly Agree	Strongly Agree	Strongly Agree
549second	WeChat	N/A	575	female	31~40	bachelor's degree	Neurology DepartmentICU	nurse-in-charge	nurse	5	employment contract	4000-8000	there is not	there is not	0time(s）	Suffering from chronic diseases	Yes	92	No	neutral	Always	Rarely	Often	Sometimes	Always	Sometimes	Rarely	Rarely	Often	Rarely	Rarely	Never	Never	Disagree Somewhat	Disagree Somewhat	Neutral	Agree	Strongly Agree	Agree	80	81	61	90	100	60	Agree	Agree	Agree	Agree
382second	WeChat	N/A	558	male	18~25	bachelor's degree	Neurology DepartmentICU	nurse	nurse	1	employment contract	≤4000	there is not	7 times or more per month	1time(s）	health	No	43	No	satisfied	Often	Never	Sometimes	Sometimes	Always	Sometimes	Never	Sometimes	Sometimes	Always	Rarely	Often	Rarely	Neutral	Disagree Somewhat	Agree	Strongly Disagree	Strongly Agree	Neutral	90	93	90	100	50	18	Strongly Agree	Strongly Agree	Strongly Agree	Strongly Agree
140second	WeChat	N/A	387	male	18~25	bachelor's degree	syntheticalICU	nurse	nurse	1	employment contract	≤4000	there is not	3-4 times/month	0time(s）	health	Yes	12	No	satisfied	Often	Never	Rarely	Rarely	Rarely	Rarely	Never	Rarely	Rarely	Rarely	Rarely	Rarely	Rarely	Agree	Neutral	Neutral	Neutral	Neutral	Neutral	45	45	73	45	43	41	Agree	Agree	Agree	Agree
687second	WeChat	N/A	516	female	31~40	bachelor's degree	Neurology DepartmentICU	nurse-in-charge	nurse	11	employment contract	4000-8000	1	5-6 times/month	0time(s）	health	Yes	92	Yes	satisfied	Always	Never	Never	Never	Always	Never	Never	Never	Always	Never	Never	Never	Never	Disagree Somewhat	Strongly Disagree	Strongly Disagree	Strongly Disagree	Agree	Strongly Agree	91	80	88	70	85	5	Strongly Agree	Strongly Agree	Strongly Agree	Strongly Disagree
500second	WeChat	N/A	595	female	31~40	bachelor's degree	Neurology DepartmentICU	nurse-in-charge	nurse	9	employment contract	4000-8000	1	3-4 times/month	0time(s）	sub-health	No	9	Yes	satisfied	Always	Sometimes	Always	Often	Often	Often	Never	Always	Rarely	Often	Sometimes	Often	Often	Agree	Neutral	Strongly Disagree	Agree	Agree	Agree	62	85	89	78	79	75	Agree	Agree	Agree	Agree
544second	WeChat	N/A	604	female	31~40	bachelor's degree	syntheticalICU	nurse-in-charge	nurse	10	employment contract	≤4000	1	5-6 times/month	1time(s）	health	Yes	14	No	neutral	Always	Never	Sometimes	Sometimes	Always	Often	Never	Never	Always	Always	Never	Sometimes	Never	Neutral	Neutral	Disagree Somewhat	Disagree Somewhat	Disagree Somewhat	Neutral	95	92	67	81	85	80	Agree	Agree	Agree	Agree
538second	WeChat	N/A	652	female	31~40	blow bachelor's degree	Neurology DepartmentICU	nurse-in-charge	nurse	5	employment contract	4000-8000	1	5-6 times/month	0time(s）	health	No	9	No	satisfied	Always	Rarely	Rarely	Often	Always	Often	Never	Often	Always	Always	Sometimes	Sometimes	Rarely	Disagree Somewhat	Disagree Somewhat	Disagree Somewhat	Agree	Agree	Agree	81	86	80	100	100	85	Agree	Agree	Strongly Agree	Strongly Agree
511second	WeChat	N/A	407	male	26~30	bachelor's degree	Neurology DepartmentICU	nurse	nurse	1	employment contract	≤4000	there is not	7 times or more per month	3time(s）	health	Yes	44	No	satisfied	Sometimes	Rarely	Rarely	Rarely	Often	Never	Never	Never	Never	Never	Never	Never	Never	Disagree Somewhat	Strongly Disagree	Disagree Somewhat	Disagree Somewhat	Disagree Somewhat	Neutral	82	19	39	82	80	22	Agree	Agree	Agree	Agree
960second	WeChat	N/A	608	male	26~30	bachelor's degree	syntheticalICU	nurse	nurse	1	employment contract	≤4000	there is not	5-6 times/month	2time(s）	sub-health	Yes	12	No	satisfied	Often	Sometimes	Rarely	Rarely	Always	Often	Never	Often	Always	Often	Rarely	Rarely	Rarely	Neutral	Neutral	Neutral	Neutral	Agree	Agree	100	72	80	95	92	60	Agree	Agree	Agree	Agree
232second	WeChat	N/A	483	male	26~30	bachelor's degree	syntheticalICU	Nurse practitioner	nurse	3	employment contract	4000-8000	there is not	7 times or more per month	0time(s）	health	Yes	27	No	neutral	Rarely	Rarely	Rarely	Rarely	Often	Rarely	Never	Rarely	Often	Rarely	Never	Rarely	Never	Neutral	Neutral	Neutral	Neutral	Neutral	Neutral	60	62	63	76	64	62	Agree	Agree	Agree	Agree
307second	WeChat	N/A	486	female	31~40	bachelor's degree	syntheticalICU	nurse-in-charge	nurse	8	Formally under compilation	4000-8000	there is not	5-6 times/month	1time(s）	Suffering from chronic diseases	No	11	No	neutral	Often	Often	Sometimes	Often	Often	Sometimes	Rarely	Sometimes	Often	Sometimes	Sometimes	Sometimes	Never	Neutral	Neutral	Neutral	Neutral	Neutral	Disagree Somewhat	65	72	55	80	59	50	Agree	Agree	Agree	Agree
320second	WeChat	N/A	315	female	31~40	blow bachelor's degree	Neurology DepartmentICU	nurse-in-charge	group leader	6	employment contract	4000-8000	1	5-6 times/month	0time(s）	sub-health	No	9	Yes	satisfied	Often	Rarely	Often	Often	Often	Often	Never	Rarely	Always	Often	Never	Never	Sometimes	Neutral	Disagree Somewhat	Disagree Somewhat	Neutral	Disagree Somewhat	Strongly Disagree	20	38	12	46	35	45	Strongly Agree	Strongly Agree	Strongly Agree	Strongly Agree
232second	WeChat	N/A	534	female	31~40	bachelor's degree	syntheticalICU	nurse-in-charge	nurse	1	employment contract	≤4000	1	7 times or more per month	2time(s）	health	No	12	No	neutral	Always	Never	Often	Sometimes	Always	Often	Rarely	Sometimes	Always	Sometimes	Never	Never	Never	Strongly Disagree	Strongly Disagree	Strongly Disagree	Disagree Somewhat	Strongly Agree	Strongly Disagree	67	79	63	77	67	71	Strongly Agree	Strongly Agree	Strongly Agree	Strongly Agree
331second	WeChat	N/A	603	female	31~40	bachelor's degree	syntheticalICU	nurse-in-charge	nurse	10	Formally under compilation	4000-8000	2	5-6 times/month	2time(s）	sub-health	No	12	Yes	neutral	Always	Never	Sometimes	Often	Sometimes	Sometimes	Never	Sometimes	Always	Always	Sometimes	Always	Always	Agree	Neutral	Neutral	Agree	Neutral	Neutral	79	75	70	86	71	89	Strongly Agree	Strongly Agree	Strongly Agree	Strongly Agree
599second	WeChat	N/A	596	female	31~40	blow bachelor's degree	syntheticalICU	nurse-in-charge	nurse	12	employment contract	4000-8000	1	5-6 times/month	1time(s）	sub-health	No	12	No	satisfied	Often	Never	Sometimes	Often	Often	Sometimes	Never	Sometimes	Sometimes	Rarely	Sometimes	Sometimes	Never	Agree	Disagree Somewhat	Agree	Strongly Disagree	Strongly Agree	Agree	82	93	61	77	100	80	Agree	Agree	Agree	Agree
316second	WeChat	N/A	414	male	18~25	blow bachelor's degree	syntheticalICU	nurse	nurse	1	employment contract	≤4000	there is not	5-6 times/month	0time(s）	health	Yes	12	No	satisfied	Often	Rarely	Rarely	Rarely	Often	Rarely	Rarely	Sometimes	Often	Often	Often	Often	Rarely	Disagree Somewhat	Disagree Somewhat	Disagree Somewhat	Disagree Somewhat	Disagree Somewhat	Disagree Somewhat	60	23	37	91	56	48	Agree	Agree	neutral	Agree
758second	WeChat	N/A	611	female	31~40	bachelor's degree	syntheticalICU	nurse-in-charge	nurse	8	employment contract	4000-8000	1	5-6 times/month	1time(s）	health	Yes	24	Yes	satisfied	Often	Never	Rarely	Rarely	Often	Rarely	Never	Sometimes	Never	Sometimes	Never	Never	Never	Strongly Disagree	Strongly Disagree	Disagree Somewhat	Disagree Somewhat	Agree	Agree	100	100	55	100	100	56	Strongly Agree	Strongly Agree	Strongly Agree	Strongly Agree
182second	WeChat	N/A	514	female	31~40	bachelor's degree	syntheticalICU	nurse-in-charge	nurse	12	employment contract	≤4000	2	5-6 times/month	≥4time(s）	sub-health	No	11	Yes	dissatisfied	Sometimes	Rarely	Always	Often	Always	Sometimes	Never	Often	Always	Often	Sometimes	Often	Often	Agree	Agree	Agree	Agree	Agree	Agree	55	61	91	74	49	63	Agree	neutral	Agree	Agree
1581second	WeChat	N/A	575	female	31~40	bachelor's degree	syntheticalICU	nurse-in-charge	nurse	11	employment contract	4000-8000	1	5-6 times/month	0time(s）	sub-health	Yes	12	No	satisfied	Often	Never	Sometimes	Often	Sometimes	Sometimes	Sometimes	Sometimes	Sometimes	Sometimes	Sometimes	Sometimes	Always	Disagree Somewhat	Strongly Disagree	Strongly Disagree	Strongly Disagree	Strongly Agree	Strongly Agree	100	100	51	82	79	58	Strongly Agree	Strongly Agree	Disagree Somewhat	Agree
352second	WeChat	N/A	731	female	41~50	bachelor's degree	syntheticalICU	nurse-in-charge	nurse	21	employment contract	4000-8000	1	there is not	≥4time(s）	Suffering from chronic diseases	Yes	74	Yes	neutral	Always	Rarely	Always	Often	Always	Sometimes	Never	Sometimes	Often	Always	Rarely	Rarely	Never	Strongly Agree	Strongly Agree	Strongly Agree	Strongly Agree	Strongly Agree	Strongly Agree	100	100	100	100	100	100	Agree	Strongly Agree	Agree	Agree
1054second	WeChat	N/A	595	female	41~50	bachelor's degree	syntheticalICU	associate chief Nurse practitioner	nurse	18	employment contract	4000-8000	1	5-6 times/month	0time(s）	Suffering from chronic diseases	Yes	11	Yes	satisfied	Often	Never	Sometimes	Always	Always	Rarely	Never	Never	Often	Rarely	Rarely	Never	Never	Strongly Disagree	Strongly Disagree	Strongly Disagree	Strongly Disagree	Agree	Neutral	65	85	100	65	93	100	Agree	Agree	Agree	Agree
363second	WeChat	N/A	486	female	31~40	bachelor's degree	syntheticalICU	associate chief Nurse practitioner	nurse	14	Formally under compilation	8000-12000	2	there is not	2time(s）	sub-health	Yes	11	Yes	satisfied	Often	Never	Sometimes	Often	Sometimes	Sometimes	Never	Often	Often	Often	Sometimes	Sometimes	Never	Strongly Disagree	Strongly Disagree	Strongly Disagree	Strongly Disagree	Agree	Agree	65	46	86	90	62	41	Agree	Agree	Agree	neutral
458second	WeChat	N/A	643	female	31~40	bachelor's degree	neurosurgery departmentICU	nurse-in-charge	nurse	14	employment contract	4000-8000	2	5-6 times/month	2time(s）	Suffering from chronic diseases	No	18	No	neutral	Always	Never	Always	Often	Always	Sometimes	Never	Often	Always	Often	Often	Sometimes	Never	Agree	Disagree Somewhat	Agree	Disagree Somewhat	Agree	Agree	78	90	82	99	92	86	Agree	Agree	Agree	Agree
392second	WeChat	N/A	684	female	26~30	bachelor's degree	syntheticalICU	nurse	nurse	1	employment contract	≤4000	there is not	5-6 times/month	≥4time(s）	health	No	24	No	neutral	Often	Never	Often	Often	Often	Rarely	Never	Sometimes	Always	Always	Never	Never	Never	Agree	Agree	Strongly Agree	Strongly Agree	Neutral	Neutral	100	100	82	81	100	100	Strongly Agree	Strongly Agree	Strongly Agree	Strongly Agree
390second	WeChat	N/A	664	female	41~50	bachelor's degree	Neurology DepartmentICU	associate chief Nurse practitioner	nurse	2	employment contract	4000-8000	2	there is not	0time(s）	health	Yes	90	No	satisfied	Always	Never	Rarely	Often	Always	Never	Never	Often	Always	Always	Never	Never	Never	Neutral	Strongly Disagree	Strongly Disagree	Strongly Agree	Strongly Disagree	Disagree Somewhat	99	100	95	100	99	60	Strongly Agree	Strongly Agree	Strongly Agree	Strongly Agree
465second	WeChat	N/A	674	female	31~40	blow bachelor's degree	syntheticalICU	Nurse practitioner	nurse	8	employment contract	4000-8000	1	5-6 times/month	0time(s）	health	Yes	28	No	satisfied	Never	Never	Sometimes	Sometimes	Always	Never	Always	Sometimes	Never	Sometimes	Never	Never	Never	Disagree Somewhat	Disagree Somewhat	Disagree Somewhat	Strongly Disagree	Strongly Agree	Strongly Agree	100	100	100	100	100	67	Strongly Agree	Strongly Agree	Disagree Somewhat	Strongly Agree
582second	WeChat	N/A	665	female	31~40	bachelor's degree	Respiratory departmentICU	associate chief Nurse practitioner	group leader	9	employment contract	8000-12000	2	5-6 times/month	3time(s）	sub-health	Yes	12	No	neutral	Always	Never	Always	Sometimes	Often	Often	Never	Sometimes	Often	Often	Rarely	Often	Never	Neutral	Neutral	Agree	Neutral	Agree	Agree	100	98	90	85	98	85	Agree	Agree	Agree	Agree
246second	WeChat	N/A	734	female	31~40	bachelor's degree	syntheticalICU	associate chief Nurse practitioner	group leader	15	employment contract	4000-8000	1	5-6 times/month	0time(s）	health	Yes	27	Yes	satisfied	Always	Always	Rarely	Sometimes	Always	Rarely	Always	Sometimes	Sometimes	Rarely	Rarely	Sometimes	Sometimes	Agree	Agree	Agree	Agree	Agree	Agree	100	100	100	100	100	100	Strongly Agree	Strongly Agree	Strongly Agree	Strongly Agree
1563second	WeChat	N/A	577	female	26~30	bachelor's degree	syntheticalICU	Nurse practitioner	nurse	7	employment contract	4000-8000	there is not	7 times or more per month	0time(s）	Suffering from chronic diseases	Yes	28	No	satisfied	Never	Never	Sometimes	Rarely	Never	Never	Never	Never	Always	Rarely	Never	Never	Never	Strongly Disagree	Strongly Disagree	Strongly Disagree	Strongly Disagree	Agree	Agree	100	90	85	93	92	26	Strongly Agree	Strongly Agree	Strongly Agree	Agree
213second	WeChat	N/A	414	female	26~30	above bachelor's degree	pediatricsICU	Nurse practitioner	nurse	3	employment contract	4000-8000	there is not	3-4 times/month	3time(s）	sub-health	Yes	10	No	satisfied	Sometimes	Often	Often	Sometimes	Sometimes	Sometimes	Often	Often	Often	Sometimes	Sometimes	Rarely	Sometimes	Neutral	Neutral	Neutral	Disagree Somewhat	Neutral	Disagree Somewhat	50	54	50	61	50	44	Agree	Agree	neutral	Agree
253second	WeChat	N/A	640	female	18~25	bachelor's degree	neurosurgery departmentICU	nurse	nurse	1	employment contract	≤4000	there is not	5-6 times/month	2time(s）	sub-health	Yes	20	No	neutral	Often	Sometimes	Always	Often	Often	Often	Sometimes	Rarely	Sometimes	Rarely	Often	Sometimes	Rarely	Agree	Neutral	Strongly Agree	Strongly Agree	Agree	Neutral	85	100	81	100	70	100	Agree	neutral	neutral	neutral
414second	WeChat	N/A	401	female	31~40	blow bachelor's degree	syntheticalICU	nurse-in-charge	nurse	7	employment contract	8000-12000	2	7 times or more per month	≥4time(s）	sub-health	Yes	18	No	satisfied	Never	Never	Rarely	Rarely	Always	Never	Never	Never	Never	Never	Never	Never	Never	Strongly Disagree	Strongly Disagree	Strongly Disagree	Strongly Disagree	Strongly Disagree	Strongly Disagree	59	54	49	77	56	20	Strongly Disagree	Strongly Agree	Strongly Agree	neutral
321second	WeChat	N/A	534	male	18~25	bachelor's degree	syntheticalICU	Nurse practitioner	nurse	2	employment contract	≤4000	there is not	3-4 times/month	≥4time(s）	sub-health	No	15	No	neutral	Sometimes	Never	Often	Always	Always	Often	Never	Often	Always	Always	Often	Often	Often	Neutral	Agree	Neutral	Neutral	Agree	Neutral	97	45	55	66	67	83	Agree	Agree	Agree	Agree
322second	WeChat	N/A	681	female	31~40	bachelor's degree	neurosurgery departmentICU	nurse-in-charge	nurse	8	Formally under compilation	8000-12000	1	5-6 times/month	1time(s）	sub-health	No	17	No	satisfied	Always	Never	Often	Often	Always	Rarely	Rarely	Rarely	Always	Sometimes	Rarely	Always	Never	Agree	Disagree Somewhat	Disagree Somewhat	Disagree Somewhat	Strongly Agree	Strongly Agree	74	96	91	100	99	98	Strongly Agree	Strongly Agree	Strongly Agree	Strongly Agree
622second	WeChat	N/A	666	female	41~50	bachelor's degree	neurosurgery departmentICU	associate chief Nurse practitioner	group leader	8	Formally under compilation	8000-12000	2	5-6 times/month	2time(s）	health	No	17	Yes	satisfied	Sometimes	Never	Always	Always	Always	Always	Never	Rarely	Always	Often	Rarely	Often	Never	Agree	Agree	Agree	Agree	Disagree Somewhat	Disagree Somewhat	93	89	84	89	97	90	Strongly Agree	Strongly Agree	Strongly Agree	Strongly Agree
211second	WeChat	N/A	560	male	26~30	bachelor's degree	neurosurgery departmentICU	nurse	nurse	2	employment contract	4000-8000	there is not	5-6 times/month	1time(s）	sub-health	No	17	No	satisfied	Always	Never	Sometimes	Often	Always	Sometimes	Never	Rarely	Always	Often	Never	Never	Never	Disagree Somewhat	Disagree Somewhat	Disagree Somewhat	Strongly Disagree	Agree	Agree	90	83	69	69	72	75	Agree	Agree	Agree	Agree
153second	WeChat	N/A	351	male	18~25	blow bachelor's degree	neurosurgery departmentICU	nurse	nurse	3	employment contract	≤4000	there is not	5-6 times/month	0time(s）	sub-health	No	15	No	neutral	Always	Always	Always	Always	Always	Often	Often	Often	Often	Often	Often	Often	Often	Agree	Agree	Agree	Agree	Agree	Agree	30	36	29	32	43	49	Agree	Agree	Agree	Agree
306second	WeChat	N/A	345	male	26~30	blow bachelor's degree	neurosurgery departmentICU	nurse	nurse	6	employment contract	≤4000	there is not	1-2 times/month	0time(s）	health	Yes	46	No	neutral	Sometimes	Rarely	Often	Sometimes	Sometimes	Rarely	Sometimes	Sometimes	Sometimes	Sometimes	Rarely	Rarely	Rarely	Neutral	Disagree Somewhat	Disagree Somewhat	Disagree Somewhat	Neutral	Disagree Somewhat	42	37	48	49	36	36	Agree	Agree	Agree	Agree
418second	WeChat	N/A	706	female	31~40	bachelor's degree	neurosurgery departmentICU	nurse-in-charge	nurse	6	employment contract	8000-12000	2	5-6 times/month	3time(s）	sub-health	No	18	No	neutral	Sometimes	Sometimes	Always	Always	Always	Often	Rarely	Always	Always	Always	Often	Always	Always	Strongly Agree	Agree	Strongly Agree	Strongly Agree	Strongly Agree	Strongly Agree	80	100	100	100	100	74	Strongly Agree	Strongly Agree	Strongly Agree	Strongly Agree
490second	WeChat	N/A	663	female	31~40	bachelor's degree	neurosurgery departmentICU	Nurse practitioner	nurse	13	employment contract	8000-12000	2	5-6 times/month	0time(s）	sub-health	No	16	Yes	neutral	Often	Sometimes	Often	Always	Always	Always	Never	Often	Always	Always	Always	Often	Never	Agree	Agree	Agree	Agree	Neutral	Neutral	90	90	92	81	94	93	Strongly Agree	Strongly Agree	Strongly Agree	Strongly Agree
702second	WeChat	N/A	401	male	26~30	bachelor's degree	neurosurgery departmentICU	nurse	nurse	1	employment contract	≤4000	there is not	7 times or more per month	0time(s）	health	Yes	17	No	satisfied	Sometimes	Never	Often	Often	Always	Sometimes	Never	Sometimes	Often	Often	Never	Sometimes	Rarely	Disagree Somewhat	Disagree Somewhat	Disagree Somewhat	Disagree Somewhat	Disagree Somewhat	Disagree Somewhat	50	50	50	50	50	50	Agree	Agree	Agree	Agree
603second	WeChat	N/A	681	female	31~40	blow bachelor's degree	neurosurgery departmentICU	nurse	nurse	11	employment contract	4000-8000	there is not	5-6 times/month	0time(s）	sub-health	No	18	No	satisfied	Rarely	Never	Sometimes	Always	Always	Often	Sometimes	Never	Always	Rarely	Rarely	Never	Rarely	Neutral	Neutral	Agree	Agree	Strongly Agree	Strongly Agree	91	100	90	100	100	82	Strongly Agree	Strongly Agree	Strongly Agree	Agree
355second	WeChat	N/A	652	female	31~40	bachelor's degree	neurosurgery departmentICU	nurse	nurse	10	employment contract	4000-8000	1	5-6 times/month	≥4time(s）	sub-health	Yes	20	Yes	satisfied	Always	Always	Always	Always	Always	Always	Always	Always	Often	Often	Often	Always	Often	Agree	Agree	Agree	Agree	Agree	Strongly Agree	81	94	78	85	79	84	Strongly Agree	Strongly Agree	Strongly Agree	Strongly Agree
175second	WeChat	N/A	478	female	26~30	blow bachelor's degree	neurosurgery departmentICU	nurse	nurse	4	employment contract	4000-8000	1	5-6 times/month	2time(s）	sub-health	No	17	No	neutral	Sometimes	Sometimes	Often	Often	Sometimes	Often	Rarely	Often	Sometimes	Sometimes	Sometimes	Sometimes	Sometimes	Neutral	Neutral	Neutral	Neutral	Neutral	Neutral	60	61	63	59	78	60	neutral	neutral	neutral	neutral
452second	WeChat	N/A	475	female	31~40	bachelor's degree	neurosurgery departmentICU	nurse	nurse	10	employment contract	4000-8000	there is not	5-6 times/month	1time(s）	sub-health	No	17	No	dissatisfied	Sometimes	Never	Often	Always	Always	Sometimes	Never	Rarely	Sometimes	Rarely	Rarely	Rarely	Never	Neutral	Strongly Disagree	Disagree Somewhat	Strongly Disagree	Neutral	Neutral	54	52	52	83	80	65	Agree	Agree	Agree	Agree
78second	WeChat	N/A	600	female	26~30	bachelor's degree	neurosurgery departmentICU	nurse	nurse	3	employment contract	4000-8000	1	3-4 times/month	0time(s）	health	Yes	18	Yes	satisfied	Always	Always	Always	Often	Often	Often	Always	Always	Often	Often	Often	Often	Often	Agree	Agree	Strongly Agree	Strongly Agree	Strongly Agree	Strongly Agree	70	80	69	82	81	75	Agree	Agree	Agree	Agree
430second	WeChat	N/A	665	female	31~40	bachelor's degree	neurosurgery departmentICU	nurse-in-charge	nurse	12	employment contract	8000-12000	2	5-6 times/month	0time(s）	sub-health	No	17	No	satisfied	Often	Never	Always	Always	Always	Always	Never	Always	Sometimes	Always	Sometimes	Often	Never	Neutral	Agree	Neutral	Agree	Neutral	Strongly Disagree	94	90	84	93	100	88	Strongly Agree	Strongly Agree	Strongly Agree	Strongly Agree
223second	WeChat	N/A	748	female	18~25	blow bachelor's degree	neurosurgery departmentICU	nurse	nurse	6	employment contract	≤4000	there is not	5-6 times/month	0time(s）	sub-health	Yes	18	No	satisfied	Always	Always	Always	Always	Always	Always	Never	Always	Always	Always	Always	Always	Never	Agree	Strongly Agree	Strongly Agree	Strongly Agree	Strongly Agree	Strongly Agree	100	100	100	100	100	100	Strongly Agree	Strongly Agree	Strongly Agree	Strongly Agree
351second	WeChat	N/A	561	female	31~40	above bachelor's degree	neurosurgery departmentICU	nurse-in-charge	nurse	6	employment contract	8000-12000	there is not	5-6 times/month	2time(s）	sub-health	Yes	16	No	dissatisfied	Always	Sometimes	Always	Always	Always	Always	Sometimes	Always	Always	Always	Always	Often	Rarely	Neutral	Disagree Somewhat	Disagree Somewhat	Agree	Neutral	Disagree Somewhat	80	86	92	74	76	29	Strongly Agree	Strongly Agree	Strongly Agree	Agree
104second	WeChat	N/A	343	male	18~25	bachelor's degree	neurosurgery departmentICU	nurse	nurse	1	employment contract	≤4000	there is not	there is not	0time(s）	health	Yes	17	Yes	satisfied	Sometimes	Sometimes	Sometimes	Sometimes	Sometimes	Sometimes	Sometimes	Sometimes	Sometimes	Sometimes	Sometimes	Sometimes	Sometimes	Neutral	Neutral	Neutral	Neutral	Neutral	Neutral	34	40	37	52	41	47	neutral	neutral	neutral	neutral
983second	WeChat	N/A	684	female	31~40	bachelor's degree	neurosurgery departmentICU	nurse-in-charge	nurse	4	employment contract	4000-8000	2	3-4 times/month	3time(s）	sub-health	No	18	Yes	satisfied	Sometimes	Never	Never	Never	Always	Sometimes	Never	Often	Always	Often	Rarely	Sometimes	Often	Neutral	Disagree Somewhat	Disagree Somewhat	Disagree Somewhat	Disagree Somewhat	Disagree Somewhat	100	100	100	83	100	100	Agree	Agree	Agree	Agree
1432second	WeChat	N/A	429	female	41~50	bachelor's degree	neurosurgery departmentICU	nurse-in-charge	group leader	19	employment contract	8000-12000	1	5-6 times/month	≥4time(s）	sub-health	No	18	No	satisfied	Rarely	Never	Sometimes	Rarely	Always	Sometimes	Never	Sometimes	Always	Rarely	Never	Sometimes	Never	Neutral	Strongly Disagree	Strongly Disagree	Strongly Disagree	Strongly Agree	Strongly Agree	71	67	50	12	62	60	Strongly Agree	Agree	Agree	Strongly Agree
284second	WeChat	N/A	499	male	26~30	blow bachelor's degree	neurosurgery departmentICU	nurse	nurse	3	employment contract	≤4000	there is not	3-4 times/month	≥4time(s）	sub-health	Yes	20	No	satisfied	Sometimes	Never	Often	Sometimes	Never	Sometimes	Never	Rarely	Always	Sometimes	Rarely	Often	Never	Agree	Agree	Strongly Agree	Agree	Neutral	Neutral	59	71	60	68	56	80	Disagree Somewhat	neutral	Agree	Agree
470second	WeChat	N/A	673	male	26~30	blow bachelor's degree	neurosurgery departmentICU	nurse	nurse	3	employment contract	4000-8000	there is not	5-6 times/month	0time(s）	sub-health	Yes	17	Yes	satisfied	Sometimes	Never	Often	Often	Always	Rarely	Never	Never	Often	Sometimes	Never	Never	Never	Agree	Agree	Agree	Neutral	Strongly Agree	Strongly Agree	100	100	100	90	100	60	Strongly Agree	Strongly Agree	Strongly Agree	Strongly Agree
388second	WeChat	N/A	381	female	41~50	bachelor's degree	neurosurgery departmentICU	nurse-in-charge	nurse	5	employment contract	4000-8000	＞2	5-6 times/month	3time(s）	sub-health	No	17	No	satisfied	Sometimes	Never	Always	Sometimes	Always	Sometimes	Never	Sometimes	Sometimes	Sometimes	Rarely	Often	Never	Neutral	Agree	Neutral	Neutral	Agree	Disagree Somewhat	41	47	48	46	46	46	Agree	Agree	Agree	Agree
383second	WeChat	N/A	466	female	31~40	blow bachelor's degree	neurosurgery departmentICU	Nurse practitioner	nurse	6	employment contract	4000-8000	1	5-6 times/month	0time(s）	health	Yes	17	No	satisfied	Often	Always	Always	Always	Always	Rarely	Never	Always	Always	Always	Never	Always	Always	Agree	Agree	Agree	Agree	Strongly Agree	Strongly Agree	63	44	45	57	60	60	Agree	Strongly Agree	Strongly Agree	Strongly Agree
445second	WeChat	N/A	484	female	31~40	blow bachelor's degree	neurosurgery departmentICU	nurse	nurse	12	employment contract	4000-8000	2	5-6 times/month	0time(s）	health	Yes	20	Yes	satisfied	Often	Never	Often	Often	Often	Often	Never	Never	Sometimes	Sometimes	Never	Rarely	Never	Neutral	Neutral	Neutral	Neutral	Strongly Agree	Strongly Agree	85	65	50	67	55	56	Agree	Agree	Agree	Agree
246second	WeChat	N/A	592	female	31~40	bachelor's degree	NeonatologyICU	Nurse practitioner	nurse	6	employment contract	4000-8000	there is not	5-6 times/month	1time(s）	sub-health	Yes	40	No	neutral	Never	Never	Always	Always	Never	Always	Sometimes	Never	Often	Never	Never	Always	Never	Agree	Disagree Somewhat	Neutral	Neutral	Disagree Somewhat	Strongly Disagree	72	88	86	80	77	86	Strongly Agree	Strongly Agree	Strongly Agree	Strongly Agree
346second	WeChat	N/A	443	female	31~40	bachelor's degree	NeonatologyICU	Nurse practitioner	group leader	11	employment contract	4000-8000	1	3-4 times/month	1time(s）	sub-health	No	40	No	satisfied	Never	Never	Often	Often	Always	Sometimes	Never	Always	Often	Always	Never	Sometimes	Rarely	Agree	Neutral	Neutral	Neutral	Neutral	Neutral	48	50	68	60	58	58	Strongly Agree	Strongly Agree	Strongly Agree	neutral
223second	WeChat	N/A	591	female	26~30	bachelor's degree	NeonatologyICU	Nurse practitioner	nurse	6	employment contract	4000-8000	there is not	5-6 times/month	2time(s）	sub-health	No	40	No	neutral	Rarely	Never	Often	Often	Always	Often	Sometimes	Sometimes	Often	Sometimes	Often	Often	Rarely	Neutral	Neutral	Neutral	Neutral	Neutral	Neutral	100	100	76	51	62	100	Strongly Agree	Agree	Agree	Agree
361second	WeChat	N/A	702	female	26~30	bachelor's degree	NeonatologyICU	Nurse practitioner	nurse	6	employment contract	4000-8000	there is not	5-6 times/month	0time(s）	sub-health	Yes	40	No	neutral	Always	Never	Sometimes	Always	Always	Sometimes	Never	Often	Sometimes	Always	Sometimes	Sometimes	Never	Strongly Agree	Neutral	Agree	Neutral	Agree	Agree	100	100	100	85	98	97	Strongly Agree	Strongly Agree	Strongly Agree	Strongly Agree
334second	WeChat	N/A	505	female	51~60	bachelor's degree	NeonatologyICU	chief superintendent Nurse practitioner	nurse	14	Formally under compilation	4000-8000	1	there is not	1time(s）	sub-health	Yes	40	No	satisfied	Often	Never	Often	Often	Often	Sometimes	Never	Sometimes	Sometimes	Often	Sometimes	Sometimes	Never	Disagree Somewhat	Strongly Disagree	Disagree Somewhat	Strongly Disagree	Agree	Agree	82	60	49	92	78	45	Strongly Agree	Strongly Agree	Agree	Agree
313second	WeChat	N/A	732	female	26~30	bachelor's degree	NeonatologyICU	Nurse practitioner	nurse	5	employment contract	4000-8000	there is not	5-6 times/month	0time(s）	sub-health	No	35	No	dissatisfied	Never	Never	Always	Always	Always	Often	Never	Rarely	Always	Always	Never	Sometimes	Never	Strongly Agree	Strongly Agree	Strongly Agree	Strongly Agree	Strongly Disagree	Strongly Agree	100	100	100	100	100	100	Strongly Agree	Strongly Agree	Strongly Agree	Strongly Agree
517second	WeChat	N/A	436	female	26~30	bachelor's degree	NeonatologyICU	Nurse practitioner	nurse	8	employment contract	4000-8000	1	3-4 times/month	0time(s）	health	Yes	40	No	satisfied	Always	Always	Often	Sometimes	Sometimes	Sometimes	Never	Rarely	Always	Sometimes	Never	Never	Never	Neutral	Neutral	Neutral	Neutral	Disagree Somewhat	Disagree Somewhat	51	49	56	63	53	48	Strongly Agree	Strongly Agree	Strongly Agree	Strongly Agree
197second	WeChat	N/A	721	female	18~25	bachelor's degree	NeonatologyICU	nurse	nurse	4	employment contract	≤4000	there is not	7 times or more per month	≥4time(s）	Suffering from chronic diseases	Yes	50	No	dissatisfied	Often	Never	Always	Always	Always	Always	Never	Always	Always	Always	Sometimes	Sometimes	Never	Strongly Agree	Strongly Agree	Strongly Agree	Strongly Agree	Strongly Agree	Neutral	78	100	100	100	100	100	Strongly Agree	Strongly Agree	Strongly Agree	Strongly Agree
152second	WeChat	N/A	520	female	31~40	blow bachelor's degree	NeonatologyICU	nurse-in-charge	nurse	11	employment contract	4000-8000	1	5-6 times/month	0time(s）	health	Yes	40	No	satisfied	Often	Often	Often	Often	Often	Often	Often	Often	Often	Often	Often	Often	Often	Neutral	Neutral	Neutral	Neutral	Neutral	Neutral	51	59	63	69	71	70	Strongly Agree	Strongly Agree	Strongly Agree	Strongly Agree
429second	WeChat	N/A	618	female	31~40	above bachelor's degree	NeonatologyICU	associate chief Nurse practitioner	head nurse	11	Formally under compilation	8000-12000	1	there is not	≥4time(s）	health	No	32	Yes	neutral	Always	Never	Always	Always	Always	Often	Never	Always	Always	Always	Always	Always	Never	Disagree Somewhat	Disagree Somewhat	Disagree Somewhat	Disagree Somewhat	Agree	Agree	71	98	89	80	83	80	Agree	Agree	Agree	Agree
184second	WeChat	N/A	642	female	31~40	blow bachelor's degree	NeonatologyICU	nurse-in-charge	nurse	13	employment contract	8000-12000	2	7 times or more per month	2time(s）	sub-health	Yes	40	Yes	satisfied	Always	Never	Always	Always	Always	Always	Never	Always	Always	Always	Sometimes	Sometimes	Never	Neutral	Neutral	Neutral	Neutral	Neutral	Neutral	100	96	84	88	70	70	Strongly Agree	Strongly Agree	Strongly Agree	Strongly Agree
473second	WeChat	N/A	551	female	31~40	bachelor's degree	NeonatologyICU	associate chief Nurse practitioner	group leader	19	employment contract	4000-8000	1	there is not	≥4time(s）	sub-health	Yes	32	Yes	satisfied	Always	Never	Sometimes	Sometimes	Always	Sometimes	Never	Sometimes	Sometimes	Often	Rarely	Sometimes	Never	Agree	Agree	Agree	Neutral	Neutral	Neutral	83	62	85	79	84	49	Strongly Agree	Agree	Agree	Strongly Agree
376second	WeChat	N/A	471	female	31~40	bachelor's degree	NeonatologyICU	associate chief Nurse practitioner	group leader	13	employment contract	4000-8000	1	7 times or more per month	≥4time(s）	sub-health	Yes	40	Yes	neutral	Often	Never	Sometimes	Rarely	Often	Rarely	Never	Rarely	Often	Often	Rarely	Often	Rarely	Neutral	Neutral	Neutral	Neutral	Neutral	Neutral	51	55	65	72	64	60	Agree	Agree	Agree	Agree
600second	WeChat	N/A	625	female	41~50	bachelor's degree	NeonatologyICU	associate chief Nurse practitioner	nurse	15	employment contract	≥12000	1	5-6 times/month	1time(s）	Suffering from chronic diseases	No	40	Yes	dissatisfied	Always	Never	Often	Sometimes	Often	Often	Never	Often	Always	Always	Always	Always	Never	Strongly Agree	Strongly Agree	Strongly Agree	Strongly Agree	Agree	Disagree Somewhat	83	83	79	49	100	100	Strongly Agree	Strongly Agree	Strongly Agree	Strongly Agree
322second	WeChat	N/A	476	female	31~40	blow bachelor's degree	NeonatologyICU	nurse-in-charge	nurse	12	employment contract	4000-8000	2	5-6 times/month	≥4time(s）	sub-health	No	40	No	dissatisfied	Often	Never	Often	Often	Often	Often	Never	Often	Often	Often	Sometimes	Sometimes	Sometimes	Agree	Agree	Agree	Agree	Agree	Agree	63	58	64	70	67	52	neutral	neutral	neutral	neutral
957second	WeChat	N/A	643	female	31~40	bachelor's degree	NeonatologyICU	nurse-in-charge	nurse	10	employment contract	4000-8000	1	3-4 times/month	0time(s）	sub-health	Yes	30	No	satisfied	Sometimes	Always	Always	Always	Always	Always	Never	Always	Always	Often	Sometimes	Always	Sometimes	Agree	Neutral	Neutral	Agree	Agree	Agree	78	91	89	84	89	84	Strongly Agree	Agree	Agree	Agree
303second	WeChat	N/A	407	female	31~40	bachelor's degree	NeonatologyICU	nurse-in-charge	nurse	15	employment contract	4000-8000	1	5-6 times/month	1time(s）	Suffering from chronic diseases	Yes	40	Yes	neutral	Always	Never	Never	Sometimes	Always	Sometimes	Never	Sometimes	Always	Always	Never	Never	Never	Neutral	Neutral	Neutral	Neutral	Neutral	Neutral	50	50	49	50	49	50	Strongly Agree	Strongly Agree	Strongly Agree	Strongly Agree
376second	WeChat	N/A	724	female	26~30	bachelor's degree	NeonatologyICU	nurse	nurse	4	employment contract	≤4000	there is not	3-4 times/month	0time(s）	health	Yes	30	No	satisfied	Often	Often	Rarely	Often	Often	Often	Never	Often	Often	Often	Never	Sometimes	Never	Agree	Agree	Agree	Agree	Agree	Agree	100	100	100	100	100	100	Strongly Agree	Strongly Agree	Strongly Agree	Strongly Agree
445second	WeChat	N/A	571	female	41~50	bachelor's degree	NeonatologyICU	nurse-in-charge	nurse	19	employment contract	8000-12000	1	1-2 times/month	0time(s）	health	Yes	40	No	neutral	Often	Never	Always	Always	Always	Sometimes	Never	Sometimes	Always	Always	Never	Rarely	Never	Disagree Somewhat	Disagree Somewhat	Disagree Somewhat	Neutral	Strongly Disagree	Disagree Somewhat	100	63	49	55	100	100	Agree	Agree	Agree	Agree
368second	WeChat	N/A	585	female	31~40	bachelor's degree	NeonatologyICU	Nurse practitioner	nurse	10	employment contract	4000-8000	there is not	5-6 times/month	≥4time(s）	sub-health	Yes	40	No	neutral	Often	Never	Often	Sometimes	Always	Sometimes	Rarely	Never	Often	Rarely	Sometimes	Never	Never	Agree	Neutral	Strongly Agree	Neutral	Strongly Agree	Disagree Somewhat	100	52	91	65	82	95	Agree	Strongly Agree	Agree	Agree
389second	WeChat	N/A	579	female	26~30	bachelor's degree	NeonatologyICU	Nurse practitioner	nurse	7	employment contract	4000-8000	there is not	5-6 times/month	1time(s）	Suffering from chronic diseases	No	37	No	neutral	Always	Never	Often	Often	Always	Sometimes	Never	Often	Often	Often	Sometimes	Often	Never	Disagree Somewhat	Disagree Somewhat	Agree	Disagree Somewhat	Agree	Neutral	76	90	66	77	79	85	Agree	Agree	Agree	Agree
197second	WeChat	N/A	536	female	18~25	bachelor's degree	NeonatologyICU	nurse	nurse	1	employment contract	≤4000	there is not	5-6 times/month	1time(s）	health	Yes	40	No	satisfied	Sometimes	Never	Often	Often	Always	Sometimes	Never	Often	Always	Often	Rarely	Sometimes	Sometimes	Disagree Somewhat	Disagree Somewhat	Disagree Somewhat	Disagree Somewhat	Disagree Somewhat	Agree	68	72	71	82	90	47	Agree	Agree	Agree	Agree
221second	WeChat	N/A	436	female	31~40	bachelor's degree	NeonatologyICU	nurse-in-charge	nurse	10	Formally under compilation	8000-12000	1	1-2 times/month	≥4time(s）	Suffering from chronic diseases	No	40	No	neutral	Sometimes	Sometimes	Often	Always	Sometimes	Often	Sometimes	Often	Often	Often	Sometimes	Often	Sometimes	Neutral	Neutral	Neutral	Neutral	Neutral	Neutral	51	61	56	54	59	53	Agree	neutral	neutral	neutral
426second	WeChat	N/A	651	female	31~40	bachelor's degree	NeonatologyICU	nurse-in-charge	nurse	12	employment contract	8000-12000	1	5-6 times/month	3time(s）	sub-health	Yes	40	No	neutral	Always	Never	Always	Always	Always	Often	Never	Often	Always	Always	Often	Rarely	Never	Neutral	Disagree Somewhat	Neutral	Disagree Somewhat	Agree	Disagree Somewhat	93	91	100	72	90	93	Strongly Agree	Agree	Agree	Agree
135second	WeChat	N/A	381	female	31~40	above bachelor's degree	NeonatologyICU	nurse-in-charge	nurse	11	Formally under compilation	4000-8000	2	5-6 times/month	≥4time(s）	sub-health	No	32	Yes	neutral	Sometimes	Sometimes	Sometimes	Sometimes	Sometimes	Sometimes	Sometimes	Sometimes	Sometimes	Sometimes	Sometimes	Sometimes	Sometimes	Neutral	Neutral	Neutral	Neutral	Neutral	Neutral	31	41	61	39	55	65	Disagree Somewhat	neutral	Disagree Somewhat	Agree
468second	WeChat	N/A	471	female	31~40	bachelor's degree	NeonatologyICU	nurse-in-charge	nurse	15	employment contract	8000-12000	2	3-4 times/month	2time(s）	health	No	40	No	neutral	Sometimes	Never	Often	Often	Often	Sometimes	Never	Sometimes	Often	Sometimes	Never	Sometimes	Never	Disagree Somewhat	Disagree Somewhat	Disagree Somewhat	Disagree Somewhat	Disagree Somewhat	Agree	58	60	61	61	70	61	Agree	Agree	Agree	Agree
527second	WeChat	N/A	709	female	31~40	bachelor's degree	NeonatologyICU	Nurse practitioner	nurse	9	employment contract	8000-12000	1	5-6 times/month	≥4time(s）	Suffering from chronic diseases	No	40	No	dissatisfied	Rarely	Never	Always	Always	Always	Often	Never	Always	Sometimes	Always	Sometimes	Always	Often	Neutral	Strongly Agree	Strongly Agree	Strongly Agree	Strongly Agree	Strongly Agree	100	100	100	74	100	100	Strongly Agree	Strongly Agree	Strongly Agree	Agree
401second	WeChat	N/A	373	female	26~30	bachelor's degree	NeonatologyICU	nurse	nurse	5	employment contract	≤4000	1	3-4 times/month	0time(s）	health	Yes	30	No	satisfied	Never	Never	Never	Never	Always	Never	Never	Never	Always	Never	Never	Never	Never	Strongly Disagree	Strongly Disagree	Strongly Disagree	Strongly Disagree	Agree	Strongly Agree	100	51	0	61	82	0	Strongly Agree	Strongly Agree	Strongly Disagree	Strongly Disagree
343second	WeChat	N/A	549	female	41~50	bachelor's degree	NeonatologyICU	Nurse practitioner	nurse	19	employment contract	4000-8000	1	there is not	2time(s）	Suffering from chronic diseases	No	40	No	neutral	Often	Never	Sometimes	Sometimes	Sometimes	Often	Never	Sometimes	Sometimes	Sometimes	Sometimes	Sometimes	Rarely	Neutral	Neutral	Neutral	Neutral	Neutral	Neutral	95	51	62	77	82	79	Agree	Agree	Agree	Agree
795second	WeChat	N/A	488	female	26~30	blow bachelor's degree	NeonatologyICU	nurse	nurse	7	employment contract	4000-8000	there is not	3-4 times/month	0time(s）	sub-health	No	40	No	satisfied	Rarely	Never	Often	Often	Often	Sometimes	Never	Sometimes	Never	Rarely	Never	Rarely	Never	Neutral	Disagree Somewhat	Neutral	Neutral	Neutral	Neutral	62	60	73	64	60	75	Strongly Agree	Agree	Agree	Agree
721second	WeChat	N/A	423	female	41~50	bachelor's degree	NeonatologyICU	nurse-in-charge	nurse	15	employment contract	8000-12000	1	3-4 times/month	0time(s）	sub-health	No	40	Yes	satisfied	Always	Never	Sometimes	Always	Always	Never	Never	Sometimes	Always	Always	Never	Sometimes	Never	Neutral	Strongly Disagree	Agree	Neutral	Agree	Agree	50	50	52	50	49	48	Strongly Agree	Strongly Agree	Strongly Agree	Strongly Agree
453second	WeChat	N/A	494	female	41~50	bachelor's degree	NeonatologyICU	associate chief Nurse practitioner	nurse	21	employment contract	4000-8000	1	there is not	1time(s）	health	No	30	No	satisfied	Never	Never	Rarely	Sometimes	Always	Sometimes	Never	Never	Never	Always	Never	Never	Never	Strongly Disagree	Strongly Disagree	Strongly Disagree	Strongly Disagree	Strongly Disagree	Strongly Disagree	80	81	76	83	72	16	Strongly Agree	Strongly Agree	Agree	Strongly Agree
176second	WeChat	N/A	420	female	26~30	blow bachelor's degree	NeonatologyICU	nurse	nurse	7	employment contract	4000-8000	1	3-4 times/month	2time(s）	health	Yes	40	No	satisfied	Always	Never	Sometimes	Sometimes	Always	Sometimes	Never	Sometimes	Sometimes	Sometimes	Never	Never	Always	Neutral	Disagree Somewhat	Disagree Somewhat	Disagree Somewhat	Disagree Somewhat	Disagree Somewhat	40	100	40	43	41	41	Strongly Agree	Strongly Agree	Strongly Agree	Strongly Agree
449second	WeChat	N/A	512	female	26~30	blow bachelor's degree	NeonatologyICU	nurse	nurse	5	employment contract	≤4000	there is not	3-4 times/month	1time(s）	health	Yes	30	Yes	neutral	Often	Always	Rarely	Sometimes	Always	Sometimes	Never	Sometimes	Rarely	Sometimes	Rarely	Sometimes	Never	Neutral	Neutral	Neutral	Strongly Disagree	Strongly Disagree	Neutral	75	75	72	72	68	32	Strongly Agree	Strongly Agree	Strongly Agree	Strongly Agree
469second	WeChat	N/A	665	female	31~40	bachelor's degree	NeonatologyICU	Nurse practitioner	nurse	15	employment contract	≤4000	1	3-4 times/month	0time(s）	sub-health	Yes	40	Yes	neutral	Always	Never	Always	Always	Always	Always	Never	Sometimes	Always	Rarely	Never	Rarely	Never	Agree	Agree	Neutral	Agree	Agree	Agree	100	100	81	100	100	53	Strongly Agree	Strongly Agree	Strongly Agree	Strongly Agree
532second	WeChat	N/A	604	female	26~30	blow bachelor's degree	NeonatologyICU	Nurse practitioner	nurse	5	employment contract	≤4000	1	there is not	0time(s）	health	No	30	No	neutral	Often	Never	Rarely	Rarely	Always	Sometimes	Never	Sometimes	Always	Never	Never	Never	Never	Neutral	Neutral	Agree	Disagree Somewhat	Agree	Agree	100	99	97	95	96	10	Strongly Agree	Strongly Agree	Strongly Agree	Strongly Agree
571second	WeChat	N/A	408	female	26~30	blow bachelor's degree	NeonatologyICU	nurse	nurse	6	employment contract	4000-8000	1	1-2 times/month	2time(s）	health	Yes	40	No	satisfied	Never	Never	Rarely	Sometimes	Often	Sometimes	Never	Never	Often	Rarely	Never	Sometimes	Never	Strongly Disagree	Strongly Disagree	Strongly Disagree	Strongly Disagree	Agree	Agree	42	60	79	23	82	26	Strongly Agree	Strongly Agree	Strongly Agree	Strongly Agree
338second	WeChat	N/A	580	female	31~40	bachelor's degree	NeonatologyICU	Nurse practitioner	nurse	8	employment contract	8000-12000	1	5-6 times/month	2time(s）	health	No	40	No	neutral	Often	Never	Rarely	Sometimes	Sometimes	Sometimes	Sometimes	Sometimes	Often	Often	Often	Often	Often	Neutral	Neutral	Agree	Neutral	Neutral	Neutral	58	85	80	84	80	81	Agree	Agree	Agree	Agree
550second	WeChat	N/A	720	female	31~40	bachelor's degree	NeonatologyICU	nurse-in-charge	nurse	12	employment contract	4000-8000	2	5-6 times/month	1time(s）	health	Yes	30	No	neutral	Rarely	Never	Always	Always	Always	Sometimes	Sometimes	Always	Always	Always	Sometimes	Always	Never	Strongly Agree	Neutral	Strongly Agree	Neutral	Strongly Disagree	Strongly Disagree	100	100	100	97	100	98	Strongly Agree	Strongly Agree	Strongly Agree	Strongly Agree
292second	WeChat	N/A	509	female	31~40	bachelor's degree	NeonatologyICU	Nurse practitioner	nurse	7	employment contract	4000-8000	there is not	5-6 times/month	2time(s）	sub-health	Yes	50	No	neutral	Never	Rarely	Sometimes	Sometimes	Often	Often	Never	Sometimes	Often	Often	Sometimes	Sometimes	Sometimes	Neutral	Neutral	Neutral	Neutral	Neutral	Neutral	80	78	57	65	63	59	Agree	Agree	Agree	Agree
489second	WeChat	N/A	658	female	31~40	bachelor's degree	NeonatologyICU	nurse-in-charge	nurse	17	employment contract	≤4000	2	5-6 times/month	2time(s）	Suffering from chronic diseases	No	40	Yes	neutral	Always	Never	Always	Always	Always	Always	Never	Sometimes	Never	Always	Always	Often	Always	Strongly Agree	Strongly Agree	Strongly Agree	Strongly Agree	Strongly Disagree	Strongly Disagree	94	90	89	82	91	93	Agree	Agree	Agree	Agree
337second	WeChat	N/A	474	female	31~40	blow bachelor's degree	NeonatologyICU	Nurse practitioner	nurse	7	employment contract	4000-8000	2	3-4 times/month	0time(s）	health	Yes	40	No	neutral	Sometimes	Never	Never	Never	Always	Always	Never	Never	Always	Always	Never	Never	Never	Strongly Disagree	Strongly Agree	Strongly Agree	Strongly Agree	Strongly Agree	Strongly Agree	0	0	100	50	100	100	Strongly Agree	Strongly Agree	Strongly Agree	Strongly Agree
380second	WeChat	N/A	610	female	31~40	bachelor's degree	NeonatologyICU	nurse-in-charge	nurse	15	employment contract	4000-8000	1	7 times or more per month	1time(s）	Suffering from chronic diseases	No	40	No	neutral	Rarely	Never	Often	Often	Always	Always	Never	Often	Rarely	Always	Often	Always	Rarely	Agree	Neutral	Strongly Agree	Disagree Somewhat	Neutral	Neutral	97	88	79	77	92	78	neutral	neutral	neutral	neutral
302second	WeChat	N/A	356	female	31~40	bachelor's degree	NeonatologyICU	nurse-in-charge	nurse	14	Formally under compilation	4000-8000	2	5-6 times/month	0time(s）	sub-health	Yes	40	Yes	neutral	Always	Never	Rarely	Sometimes	Rarely	Often	Often	Sometimes	Rarely	Often	Sometimes	Sometimes	Rarely	Disagree Somewhat	Agree	Disagree Somewhat	Agree	Disagree Somewhat	Neutral	28	78	51	55	27	28	neutral	Disagree Somewhat	neutral	Agree
243second	WeChat	N/A	664	female	26~30	bachelor's degree	NeonatologyICU	Nurse practitioner	nurse	5	employment contract	4000-8000	1	5-6 times/month	3time(s）	Suffering from chronic diseases	No	50	No	satisfied	Always	Never	Often	Often	Always	Often	Rarely	Always	Always	Always	Rarely	Always	Rarely	Agree	Neutral	Strongly Agree	Disagree Somewhat	Strongly Agree	Strongly Agree	92	90	84	89	92	93	Agree	Agree	Agree	Agree
534second	WeChat	N/A	651	female	26~30	bachelor's degree	NeonatologyICU	Nurse practitioner	nurse	4	Formally under compilation	8000-12000	there is not	7 times or more per month	1time(s）	sub-health	Yes	40	No	neutral	Never	Never	Always	Always	Never	Often	Never	Always	Sometimes	Always	Always	Always	Never	Agree	Neutral	Agree	Neutral	Neutral	Neutral	100	100	81	81	100	79	Agree	Agree	Agree	Agree
162second	WeChat	N/A	475	female	31~40	bachelor's degree	syntheticalICU	nurse-in-charge	nurse	5	employment contract	≤4000	1	1-2 times/month	≥4time(s）	sub-health	Yes	8	No	satisfied	Often	Often	Often	Often	Sometimes	Sometimes	Never	Rarely	Often	Often	Never	Never	Never	Neutral	Agree	Neutral	Neutral	Neutral	Neutral	58	50	60	59	57	69	Strongly Agree	Strongly Agree	Strongly Agree	Strongly Agree
257second	WeChat	N/A	530	male	26~30	bachelor's degree	Respiratory departmentICU	Nurse practitioner	nurse	1	Formally under compilation	4000-8000	1	7 times or more per month	0time(s）	sub-health	Yes	36	No	satisfied	Always	Never	Sometimes	Rarely	Always	Sometimes	Never	Sometimes	Rarely	Sometimes	Never	Rarely	Never	Neutral	Neutral	Neutral	Neutral	Neutral	Neutral	76	76	61	75	69	72	Agree	Agree	Agree	Agree
686second	WeChat	N/A	548	female	31~40	bachelor's degree	syntheticalICU	Nurse practitioner	nurse	11	employment contract	4000-8000	2	there is not	≥4time(s）	sub-health	No	19	Yes	neutral	Sometimes	Rarely	Always	Always	Always	Always	Rarely	Always	Always	Always	Often	Always	Never	Agree	Neutral	Neutral	Neutral	Neutral	Neutral	58	66	83	64	78	77	Agree	Agree	Agree	Agree
308second	WeChat	N/A	560	female	26~30	bachelor's degree	syntheticalICU	Nurse practitioner	nurse	3	employment contract	4000-8000	there is not	7 times or more per month	1time(s）	sub-health	Yes	18	No	dissatisfied	Often	Sometimes	Always	Always	Always	Sometimes	Never	Always	Often	Always	Rarely	Often	Never	Agree	Agree	Agree	Agree	Agree	Agree	80	80	80	80	80	40	Agree	Agree	Agree	Agree
151second	WeChat	N/A	686	female	26~30	bachelor's degree	Respiratory departmentICU	Nurse practitioner	nurse	4	employment contract	≤4000	there is not	7 times or more per month	2time(s）	health	Yes	8	Yes	satisfied	Always	Never	Always	Rarely	Always	Never	Never	Never	Always	Never	Never	Never	Always	Neutral	Neutral	Neutral	Neutral	Neutral	Neutral	90	90	90	100	100	100	Strongly Agree	Strongly Agree	Strongly Agree	Strongly Agree
1101second	WeChat	N/A	619	female	41~50	bachelor's degree	syntheticalICU	associate chief Nurse practitioner	head nurse	11	Formally under compilation	8000-12000	1	there is not	≥4time(s）	health	Yes	22	Yes	satisfied	Never	Never	Often	Sometimes	Sometimes	Sometimes	Never	Sometimes	Sometimes	Sometimes	Never	Sometimes	Rarely	Agree	Agree	Agree	Agree	Agree	Agree	84	87	85	88	82	87	Agree	Agree	Agree	Agree
678second	WeChat	N/A	546	female	26~30	bachelor's degree	syntheticalICU	nurse-in-charge	nurse	8	employment contract	4000-8000	there is not	7 times or more per month	1time(s）	sub-health	Yes	19	Yes	satisfied	Often	Never	Often	Often	Always	Sometimes	Never	Sometimes	Often	Sometimes	Sometimes	Sometimes	Never	Neutral	Neutral	Strongly Disagree	Strongly Disagree	Agree	Neutral	83	81	53	81	80	61	Agree	Agree	Agree	neutral
318second	WeChat	N/A	502	female	31~40	bachelor's degree	syntheticalICU	nurse-in-charge	nurse	6	Labor dispatch（第三方合同）	≤4000	1	there is not	≥4time(s）	sub-health	Yes	8	Yes	satisfied	Always	Never	Rarely	Rarely	Always	Never	Never	Never	Always	Never	Never	Never	Always	Disagree Somewhat	Disagree Somewhat	Disagree Somewhat	Disagree Somewhat	Disagree Somewhat	Disagree Somewhat	79	82	78	83	80	3	Strongly Agree	Strongly Agree	Strongly Agree	Agree
319second	WeChat	N/A	526	female	31~40	bachelor's degree	syntheticalICU	nurse-in-charge	nurse	13	employment contract	4000-8000	1	7 times or more per month	0time(s）	sub-health	Yes	19	No	neutral	Sometimes	Never	Often	Often	Always	Sometimes	Never	Rarely	Always	Sometimes	Never	Never	Never	Neutral	Strongly Disagree	Disagree Somewhat	Neutral	Agree	Strongly Agree	100	100	39	100	62	23	Agree	Agree	Agree	Agree
389second	WeChat	N/A	514	female	26~30	blow bachelor's degree	syntheticalICU	Nurse practitioner	nurse	5	employment contract	≤4000	there is not	7 times or more per month	2time(s）	sub-health	Yes	8	No	satisfied	Always	Never	Rarely	Often	Always	Sometimes	Never	Rarely	Always	Rarely	Never	Rarely	Never	Neutral	Agree	Disagree Somewhat	Strongly Disagree	Disagree Somewhat	Strongly Disagree	82	80	63	61	82	40	Strongly Agree	Strongly Agree	Strongly Agree	Strongly Agree
694second	WeChat	N/A	723	female	18~25	blow bachelor's degree	syntheticalICU	nurse	nurse	3	employment contract	4000-8000	there is not	7 times or more per month	2time(s）	health	Yes	21	Yes	satisfied	Rarely	Rarely	Rarely	Rarely	Rarely	Rarely	Rarely	Rarely	Rarely	Rarely	Rarely	Rarely	Rarely	Strongly Agree	Strongly Agree	Strongly Agree	Strongly Agree	Strongly Agree	Strongly Agree	100	100	100	100	100	100	Strongly Agree	Strongly Agree	Strongly Agree	Strongly Agree
652second	WeChat	N/A	514	female	31~40	bachelor's degree	syntheticalICU	nurse	nurse	11	employment contract	4000-8000	there is not	7 times or more per month	2time(s）	sub-health	No	19	Yes	neutral	Sometimes	Sometimes	Always	Always	Always	Often	Rarely	Sometimes	Sometimes	Sometimes	Sometimes	Sometimes	Sometimes	Neutral	Neutral	Agree	Neutral	Agree	Neutral	50	80	60	80	80	50	Agree	Agree	Agree	Agree
344second	WeChat	N/A	655	female	26~30	bachelor's degree	syntheticalICU	nurse	nurse	8	employment contract	4000-8000	1	there is not	≥4time(s）	sub-health	No	19	No	neutral	Always	Never	Always	Sometimes	Always	Sometimes	Never	Never	Always	Always	Sometimes	Sometimes	Never	Neutral	Disagree Somewhat	Agree	Disagree Somewhat	Neutral	Disagree Somewhat	89	100	97	100	100	68	Strongly Agree	Strongly Agree	Strongly Agree	Agree
387second	WeChat	N/A	610	female	31~40	bachelor's degree	syntheticalICU	Nurse practitioner	nurse	14	employment contract	4000-8000	there is not	5-6 times/month	1time(s）	sub-health	Yes	17	Yes	satisfied	Never	Never	Always	Always	Always	Sometimes	Never	Sometimes	Always	Sometimes	Never	Rarely	Never	Neutral	Disagree Somewhat	Disagree Somewhat	Disagree Somewhat	Agree	Agree	100	100	62	93	100	40	Strongly Agree	Strongly Agree	Strongly Agree	Strongly Agree
372second	WeChat	N/A	681	female	26~30	bachelor's degree	syntheticalICU	Nurse practitioner	nurse	4	employment contract	4000-8000	there is not	7 times or more per month	1time(s）	sub-health	Yes	19	No	neutral	Often	Rarely	Often	Often	Often	Rarely	Rarely	Rarely	Often	Often	Sometimes	Sometimes	Sometimes	Agree	Disagree Somewhat	Agree	Disagree Somewhat	Agree	Agree	100	100	90	100	90	90	Agree	Agree	Agree	Agree
1945second	WeChat	N/A	590	female	26~30	bachelor's degree	syntheticalICU	nurse	nurse	3	employment contract	4000-8000	there is not	7 times or more per month	0time(s）	sub-health	Yes	19	No	satisfied	Always	Never	Always	Always	Always	Never	Never	Never	Always	Sometimes	Sometimes	Never	Never	Strongly Disagree	Strongly Disagree	Strongly Disagree	Strongly Disagree	Strongly Agree	Strongly Agree	100	100	40	100	100	40	Strongly Agree	Strongly Agree	Strongly Agree	Strongly Agree
399second	WeChat	N/A	731	female	41~50	bachelor's degree	syntheticalICU	associate chief Nurse practitioner	nurse	15	employment contract	4000-8000	1	there is not	≥4time(s）	sub-health	No	19	No	neutral	Always	Sometimes	Always	Often	Often	Always	Sometimes	Always	Often	Always	Always	Always	Never	Strongly Agree	Strongly Agree	Strongly Agree	Strongly Agree	Strongly Agree	Disagree Somewhat	100	100	100	100	100	100	Strongly Agree	Agree	Agree	Agree
302second	WeChat	N/A	436	female	31~40	blow bachelor's degree	syntheticalICU	Nurse practitioner	nurse	11	employment contract	4000-8000	2	there is not	3time(s）	sub-health	No	16	No	satisfied	Often	Rarely	Often	Always	Always	Rarely	Rarely	Rarely	Rarely	Rarely	Rarely	Rarely	Rarely	Disagree Somewhat	Disagree Somewhat	Disagree Somewhat	Disagree Somewhat	Agree	Agree	51	52	54	51	53	56	Strongly Agree	Strongly Agree	Strongly Agree	Strongly Agree
719second	WeChat	N/A	508	female	26~30	bachelor's degree	syntheticalICU	Nurse practitioner	nurse	4	employment contract	8000-12000	there is not	5-6 times/month	2time(s）	health	Yes	19	Yes	neutral	Often	Never	Often	Often	Often	Rarely	Never	Rarely	Often	Sometimes	Never	Rarely	Never	Agree	Strongly Disagree	Agree	Disagree Somewhat	Strongly Agree	Strongly Agree	84	82	22	96	95	21	Strongly Agree	Strongly Agree	Strongly Agree	Agree
487second	WeChat	N/A	550	female	26~30	blow bachelor's degree	Respiratory departmentICU	nurse	nurse	1	employment contract	≤4000	there is not	7 times or more per month	1time(s）	health	Yes	7	No	satisfied	Always	Never	Sometimes	Rarely	Always	Never	Never	Never	Always	Always	Never	Never	Never	Strongly Disagree	Strongly Disagree	Strongly Disagree	Strongly Disagree	Strongly Agree	Strongly Agree	100	100	52	100	53	36	Strongly Agree	Strongly Agree	Strongly Agree	Strongly Agree
203second	WeChat	N/A	473	female	26~30	bachelor's degree	syntheticalICU	nurse	nurse	3	employment contract	4000-8000	there is not	5-6 times/month	1time(s）	Suffering from chronic diseases	Yes	19	Yes	neutral	Often	Never	Rarely	Sometimes	Often	Sometimes	Never	Often	Often	Often	Sometimes	Sometimes	Never	Agree	Agree	Agree	Agree	Agree	Agree	55	70	74	55	56	55	Agree	Agree	Agree	Agree
2929second	WeChat	N/A	602	male	41~50	blow bachelor's degree	syntheticalICU	Nurse practitioner	nurse	15	employment contract	4000-8000	2	7 times or more per month	1time(s）	health	No	19	Yes	satisfied	Never	Never	Sometimes	Sometimes	Always	Never	Never	Never	Sometimes	Rarely	Never	Never	Never	Strongly Disagree	Strongly Disagree	Strongly Disagree	Strongly Disagree	Strongly Agree	Strongly Agree	100	100	92	100	71	42	Strongly Agree	Strongly Agree	Strongly Agree	Strongly Agree
348second	WeChat	N/A	537	male	26~30	blow bachelor's degree	CCU	nurse	nurse	1	employment contract	≤4000	there is not	5-6 times/month	≥4time(s）	health	Yes	600	No	satisfied	Always	Never	Rarely	Rarely	Always	Sometimes	Never	Rarely	Rarely	Always	Sometimes	Rarely	Never	Agree	Neutral	Agree	Strongly Disagree	Agree	Agree	100	20	98	42	77	99	Strongly Agree	Strongly Agree	Agree	Strongly Agree
204second	WeChat	N/A	450	male	26~30	blow bachelor's degree	syntheticalICU	nurse	nurse	3	employment contract	4000-8000	there is not	7 times or more per month	1time(s）	sub-health	Yes	18	Yes	neutral	Sometimes	Never	Often	Often	Often	Often	Never	Sometimes	Sometimes	Sometimes	Rarely	Rarely	Rarely	Agree	Neutral	Agree	Disagree Somewhat	Neutral	Disagree Somewhat	61	50	68	79	57	42	Agree	Agree	Agree	neutral
477second	WeChat	N/A	585	female	31~40	bachelor's degree	syntheticalICU	nurse-in-charge	nurse	14	employment contract	4000-8000	2	7 times or more per month	1time(s）	sub-health	No	19	Yes	satisfied	Often	Never	Often	Always	Often	Often	Never	Never	Often	Sometimes	Never	Never	Never	Disagree Somewhat	Disagree Somewhat	Disagree Somewhat	Disagree Somewhat	Agree	Neutral	82	88	80	86	87	66	Agree	Agree	Agree	Agree
257second	WeChat	N/A	432	female	41~50	bachelor's degree	syntheticalICU	Nurse practitioner	nurse	3	employment contract	4000-8000	there is not	5-6 times/month	1time(s）	sub-health	Yes	19	No	neutral	Often	Rarely	Sometimes	Sometimes	Often	Rarely	Never	Rarely	Always	Often	Rarely	Rarely	Rarely	Neutral	Neutral	Neutral	Disagree Somewhat	Agree	Agree	70	54	41	84	51	24	Strongly Agree	Strongly Agree	Agree	Agree
240second	WeChat	N/A	502	female	26~30	bachelor's degree	CCU	Nurse practitioner	nurse	3	employment contract	≤4000	1	7 times or more per month	0time(s）	sub-health	Yes	33	Yes	satisfied	Never	Never	Sometimes	Always	Always	Sometimes	Never	Never	Never	Never	Never	Never	Never	Agree	Strongly Disagree	Strongly Disagree	Strongly Disagree	Strongly Agree	Strongly Agree	100	51	50	100	100	0	Strongly Agree	Strongly Agree	Strongly Agree	Strongly Agree
566second	WeChat	N/A	628	female	31~40	blow bachelor's degree	syntheticalICU	Nurse practitioner	nurse	7	employment contract	≤4000	1	7 times or more per month	≥4time(s）	health	Yes	30	Yes	satisfied	Sometimes	Never	Sometimes	Never	Always	Sometimes	Never	Rarely	Always	Often	Often	Sometimes	Always	Neutral	Agree	Agree	Agree	Strongly Agree	Disagree Somewhat	77	81	100	99	100	65	Agree	neutral	neutral	Agree
364second	WeChat	N/A	524	female	26~30	bachelor's degree	syntheticalICU	nurse-in-charge	nurse	8	employment contract	4000-8000	there is not	7 times or more per month	1time(s）	sub-health	Yes	19	Yes	satisfied	Often	Never	Sometimes	Sometimes	Always	Sometimes	Never	Never	Often	Sometimes	Never	Sometimes	Never	Neutral	Neutral	Neutral	Strongly Disagree	Agree	Agree	81	81	50	76	76	50	Strongly Agree	Strongly Agree	Strongly Agree	neutral
223second	WeChat	N/A	696	female	26~30	bachelor's degree	syntheticalICU	nurse-in-charge	nurse	4	Formally under compilation	4000-8000	1	7 times or more per month	0time(s）	health	Yes	19	No	satisfied	Always	Never	Always	Always	Always	Always	Never	Rarely	Never	Always	Never	Never	Never	Disagree Somewhat	Strongly Disagree	Strongly Disagree	Strongly Disagree	Strongly Disagree	Strongly Disagree	100	100	100	100	100	100	Agree	Agree	Agree	Agree
319second	WeChat	N/A	631	female	26~30	bachelor's degree	CCU	Nurse practitioner	nurse	3	Formally under compilation	4000-8000	there is not	7 times or more per month	1time(s）	sub-health	Yes	30	No	neutral	Always	Never	Sometimes	Sometimes	Always	Sometimes	Never	Often	Sometimes	Always	Always	Sometimes	Never	Agree	Strongly Agree	Strongly Agree	Strongly Agree	Disagree Somewhat	Strongly Disagree	100	60	83	93	88	94	Strongly Agree	Strongly Agree	Strongly Agree	Strongly Agree
578second	WeChat	N/A	660	female	31~40	bachelor's degree	syntheticalICU	nurse-in-charge	nurse	10	employment contract	4000-8000	1	7 times or more per month	0time(s）	health	No	17	No	satisfied	Sometimes	Never	Always	Often	Often	Sometimes	Never	Sometimes	Always	Sometimes	Sometimes	Rarely	Never	Agree	Agree	Agree	Agree	Agree	Agree	90	96	90	92	90	92	Agree	Agree	Agree	Agree
435second	WeChat	N/A	713	female	31~40	bachelor's degree	CCU	nurse-in-charge	nurse	8	employment contract	≤4000	1	there is not	≥4time(s）	Suffering from chronic diseases	Yes	39	Yes	satisfied	Never	Never	Never	Rarely	Always	Never	Never	Never	Never	Often	Never	Never	Always	Neutral	Agree	Strongly Disagree	Neutral	Strongly Agree	Strongly Agree	100	100	100	100	100	100	Strongly Agree	Strongly Agree	Strongly Agree	Strongly Agree
397second	WeChat	N/A	405	female	31~40	bachelor's degree	CCU	Nurse practitioner	nurse	5	employment contract	≤4000	1	there is not	≥4time(s）	sub-health	No	36	Yes	neutral	Often	Never	Never	Never	Always	Never	Never	Often	Always	Never	Never	Never	Never	Neutral	Strongly Disagree	Neutral	Strongly Disagree	Strongly Agree	Neutral	26	39	47	87	88	18	Strongly Agree	Strongly Agree	neutral	Strongly Agree
337second	WeChat	N/A	726	female	31~40	bachelor's degree	syntheticalICU	nurse-in-charge	nurse	4	Formally under compilation	4000-8000	1	5-6 times/month	2time(s）	health	Yes	19	No	satisfied	Always	Sometimes	Sometimes	Often	Always	Sometimes	Never	Rarely	Never	Rarely	Rarely	Sometimes	Never	Agree	Agree	Agree	Agree	Agree	Agree	100	100	100	100	100	100	Strongly Agree	Strongly Agree	Strongly Agree	Strongly Agree
372second	WeChat	N/A	631	female	26~30	blow bachelor's degree	CCU	nurse-in-charge	nurse	0	Formally under compilation	4000-8000	there is not	7 times or more per month	3time(s）	sub-health	No	35	No	neutral	Always	Never	Often	Sometimes	Always	Never	Never	Rarely	Often	Never	Sometimes	Rarely	Never	Neutral	Neutral	Neutral	Neutral	Agree	Disagree Somewhat	81	100	83	100	100	82	neutral	neutral	Agree	Agree
477second	WeChat	N/A	635	female	41~50	bachelor's degree	syntheticalICU	nurse-in-charge	nurse	17	employment contract	4000-8000	1	5-6 times/month	≥4time(s）	sub-health	Yes	16	Yes	neutral	Often	Never	Always	Always	Often	Often	Never	Often	Often	Often	Often	Often	Rarely	Agree	Agree	Agree	Strongly Agree	Agree	Disagree Somewhat	83	92	91	92	100	62	Agree	Agree	neutral	Agree
397second	WeChat	N/A	629	female	31~40	blow bachelor's degree	syntheticalICU	Nurse practitioner	nurse	8	employment contract	4000-8000	1	7 times or more per month	2time(s）	sub-health	Yes	19	No	satisfied	Always	Rarely	Often	Sometimes	Always	Sometimes	Never	Sometimes	Always	Always	Never	Sometimes	Never	Neutral	Strongly Disagree	Neutral	Neutral	Agree	Agree	100	86	92	78	69	84	Strongly Agree	Strongly Agree	Strongly Agree	Strongly Agree
271second	WeChat	N/A	532	female	18~25	bachelor's degree	Neurology DepartmentICU	nurse	nurse	1	employment contract	≤4000	there is not	7 times or more per month	≥4time(s）	sub-health	No	10	No	neutral	Often	Never	Always	Often	Often	Often	Never	Sometimes	Often	Often	Often	Rarely	Often	Neutral	Disagree Somewhat	Disagree Somewhat	Disagree Somewhat	Disagree Somewhat	Agree	80	65	70	70	80	60	Agree	neutral	Agree	Agree
366second	WeChat	N/A	720	female	41~50	bachelor's degree	Neurology DepartmentICU	associate chief Nurse practitioner	group leader	20	employment contract	8000-12000	1	there is not	≥4time(s）	sub-health	Yes	10	Yes	satisfied	Often	Never	Sometimes	Often	Often	Rarely	Never	Sometimes	Often	Often	Sometimes	Often	Never	Agree	Agree	Agree	Agree	Agree	Agree	100	100	100	100	100	100	Strongly Agree	Strongly Agree	Strongly Agree	Strongly Agree
651second	WeChat	N/A	560	female	31~40	blow bachelor's degree	Neurology DepartmentICU	nurse-in-charge	nurse	4	employment contract	4000-8000	1	7 times or more per month	≥4time(s）	sub-health	No	10	Yes	satisfied	Always	Never	Sometimes	Sometimes	Always	Often	Never	Sometimes	Always	Often	Rarely	Never	Never	Strongly Disagree	Strongly Disagree	Strongly Disagree	Strongly Disagree	Disagree Somewhat	Strongly Agree	100	63	63	90	60	80	Strongly Agree	Agree	Strongly Agree	Strongly Agree
729second	WeChat	N/A	700	female	41~50	bachelor's degree	Neurology DepartmentICU	associate chief Nurse practitioner	nurse	16	employment contract	8000-12000	there is not	there is not	0time(s）	sub-health	Yes	11	No	satisfied	Always	Never	Always	Sometimes	Always	Never	Never	Always	Never	Always	Always	Always	Always	Disagree Somewhat	Agree	Strongly Agree	Neutral	Agree	Neutral	90	93	100	92	100	100	Strongly Agree	Agree	Agree	Strongly Agree
262second	WeChat	N/A	667	female	31~40	bachelor's degree	Neurology DepartmentICU	Nurse practitioner	nurse	10	employment contract	4000-8000	1	7 times or more per month	0time(s）	sub-health	No	100	No	satisfied	Often	Never	Sometimes	Sometimes	Often	Sometimes	Rarely	Sometimes	Sometimes	Sometimes	Often	Sometimes	Sometimes	Neutral	Neutral	Strongly Disagree	Strongly Disagree	Strongly Disagree	Strongly Disagree	100	100	100	100	100	85	Disagree Somewhat	neutral	neutral	Disagree Somewhat
336second	WeChat	N/A	639	female	31~40	bachelor's degree	Neurology DepartmentICU	Nurse practitioner	nurse	9	employment contract	4000-8000	there is not	7 times or more per month	0time(s）	Suffering from chronic diseases	Yes	36	No	satisfied	Often	Rarely	Often	Often	Often	Rarely	Never	Always	Often	Always	Often	Often	Never	Agree	Strongly Disagree	Disagree Somewhat	Disagree Somewhat	Agree	Agree	100	100	100	58	75	78	Strongly Agree	Strongly Agree	Strongly Agree	Strongly Agree
372second	WeChat	N/A	649	female	41~50	bachelor's degree	Neurology DepartmentICU	nurse-in-charge	nurse	10	employment contract	8000-12000	there is not	7 times or more per month	0time(s）	Suffering from chronic diseases	No	11	Yes	satisfied	Sometimes	Never	Often	Often	Always	Sometimes	Never	Sometimes	Always	Often	Sometimes	Rarely	Rarely	Disagree Somewhat	Disagree Somewhat	Disagree Somewhat	Disagree Somewhat	Agree	Strongly Agree	91	100	82	91	85	95	Strongly Agree	Agree	Agree	Agree
222second	WeChat	N/A	571	female	41~50	bachelor's degree	syntheticalICU	associate chief Nurse practitioner	group leader	15	Formally under compilation	≥12000	2	1-2 times/month	2time(s）	health	Yes	13	Yes	satisfied	Often	Often	Sometimes	Sometimes	Sometimes	Sometimes	Sometimes	Sometimes	Sometimes	Sometimes	Sometimes	Sometimes	Sometimes	Agree	Agree	Agree	Neutral	Agree	Neutral	77	72	79	94	75	62	Agree	Agree	Agree	Agree
510second	WeChat	N/A	565	female	51~60	bachelor's degree	Neurology DepartmentICU	chief superintendent Nurse practitioner	head nurse	20	Formally under compilation	≥12000	1	there is not	0time(s）	health	Yes	11	Yes	satisfied	Always	Never	Often	Often	Sometimes	Often	Sometimes	Rarely	Sometimes	Rarely	Never	Never	Never	Disagree Somewhat	Disagree Somewhat	Disagree Somewhat	Disagree Somewhat	Agree	Agree	50	72	73	80	89	87	Strongly Agree	Strongly Agree	Strongly Agree	Strongly Agree
482second	WeChat	N/A	526	female	31~40	bachelor's degree	CCU	nurse-in-charge	nurse	10	employment contract	≤4000	1	7 times or more per month	≥4time(s）	health	Yes	32	No	neutral	Often	Never	Often	Sometimes	Often	Rarely	Never	Rarely	Sometimes	Sometimes	Rarely	Rarely	Rarely	Neutral	Neutral	Agree	Disagree Somewhat	Agree	Disagree Somewhat	64	81	87	61	67	70	Agree	Agree	neutral	Agree
267second	WeChat	N/A	690	female	31~40	bachelor's degree	syntheticalICU	nurse-in-charge	nurse	14	employment contract	8000-12000	2	5-6 times/month	1time(s）	sub-health	No	14	No	neutral	Often	Never	Often	Often	Always	Often	Never	Often	Often	Always	Often	Always	Sometimes	Neutral	Disagree Somewhat	Agree	Strongly Disagree	Strongly Agree	Strongly Agree	92	90	99	100	97	91	Agree	Agree	Agree	Agree
200second	WeChat	N/A	742	female	31~40	bachelor's degree	syntheticalICU	associate chief Nurse practitioner	head nurse	17	employment contract	8000-12000	2	1-2 times/month	≥4time(s）	sub-health	Yes	12	Yes	neutral	Sometimes	Never	Often	Often	Often	Often	Rarely	Often	Always	Often	Often	Often	Often	Strongly Agree	Strongly Agree	Strongly Agree	Strongly Agree	Strongly Agree	Strongly Agree	100	100	100	99	100	99	Strongly Agree	Strongly Agree	Strongly Agree	Strongly Agree
378second	WeChat	N/A	489	female	26~30	bachelor's degree	CCU	Nurse practitioner	nurse	4	employment contract	≤4000	there is not	5-6 times/month	2time(s）	sub-health	Yes	33	Yes	neutral	Sometimes	Never	Rarely	Sometimes	Often	Rarely	Never	Rarely	Rarely	Rarely	Rarely	Rarely	Never	Agree	Disagree Somewhat	Neutral	Neutral	Agree	Disagree Somewhat	74	62	63	83	77	38	Agree	Agree	Agree	Agree
341second	WeChat	N/A	645	female	31~40	bachelor's degree	syntheticalICU	nurse-in-charge	nurse	10	employment contract	4000-8000	2	5-6 times/month	0time(s）	sub-health	No	16	No	neutral	Often	Never	Often	Often	Always	Sometimes	Never	Sometimes	Often	Often	Rarely	Rarely	Never	Disagree Somewhat	Strongly Disagree	Strongly Disagree	Strongly Disagree	Strongly Agree	Strongly Agree	100	100	100	80	92	60	Strongly Agree	Strongly Agree	Strongly Agree	Strongly Agree
212second	WeChat	N/A	393	female	26~30	bachelor's degree	CCU	Nurse practitioner	nurse	4	employment contract	≤4000	there is not	5-6 times/month	2time(s）	sub-health	Yes	33	Yes	neutral	Sometimes	Never	Rarely	Rarely	Often	Rarely	Never	Never	Never	Never	Never	Never	Never	Agree	Disagree Somewhat	Agree	Disagree Somewhat	Agree	Agree	57	62	60	58	62	6	Agree	Agree	Agree	Agree
337second	WeChat	N/A	608	female	31~40	bachelor's degree	syntheticalICU	Nurse practitioner	nurse	5	employment contract	4000-8000	there is not	5-6 times/month	≥4time(s）	sub-health	No	15	No	satisfied	Rarely	Never	Often	Often	Always	Sometimes	Rarely	Sometimes	Sometimes	Rarely	Sometimes	Sometimes	Never	Agree	Agree	Agree	Neutral	Disagree Somewhat	Disagree Somewhat	100	100	100	29	100	73	Agree	Agree	Agree	Agree
397second	WeChat	N/A	506	female	41~50	bachelor's degree	Neurology DepartmentICU	associate chief Nurse practitioner	nurse	10	Formally under compilation	4000-8000	1	there is not	0time(s）	sub-health	No	11	Yes	satisfied	Sometimes	Sometimes	Rarely	Rarely	Often	Never	Never	Never	Often	Rarely	Rarely	Rarely	Never	Neutral	Strongly Disagree	Neutral	Strongly Disagree	Agree	Disagree Somewhat	81	68	62	63	61	62	Strongly Agree	Strongly Agree	Strongly Agree	Strongly Agree
278second	WeChat	N/A	481	female	31~40	bachelor's degree	Neurology DepartmentICU	nurse-in-charge	nurse	7	employment contract	4000-8000	there is not	7 times or more per month	0time(s）	Suffering from chronic diseases	No	112	No	dissatisfied	Sometimes	Never	Often	Rarely	Always	Always	Never	Sometimes	Always	Always	Sometimes	Often	Rarely	Strongly Agree	Strongly Agree	Strongly Agree	Strongly Agree	Neutral	Neutral	61	63	64	52	64	56	Strongly Agree	Strongly Agree	Strongly Agree	Strongly Agree
378second	WeChat	N/A	565	female	31~40	bachelor's degree	Neurology DepartmentICU	nurse	nurse	8	employment contract	4000-8000	there is not	7 times or more per month	0time(s）	sub-health	No	36	Yes	neutral	Often	Sometimes	Often	Sometimes	Always	Always	Never	Sometimes	Often	Often	Sometimes	Sometimes	Never	Agree	Agree	Agree	Agree	Agree	Agree	39	61	79	85	87	96	Agree	Agree	Agree	Agree
1009second	WeChat	N/A	624	female	41~50	bachelor's degree	syntheticalICU	chief superintendent Nurse practitioner	head nurse	6	Formally under compilation	8000-12000	1	there is not	≥4time(s）	Suffering from chronic diseases	No	8	No	satisfied	Rarely	Sometimes	Often	Always	Always	Often	Sometimes	Always	Rarely	Always	Rarely	Sometimes	Never	Agree	Agree	Disagree Somewhat	Disagree Somewhat	Strongly Agree	Strongly Agree	40	60	100	100	100	100	Strongly Agree	Strongly Agree	Strongly Agree	Agree
169second	WeChat	N/A	732	female	31~40	blow bachelor's degree	Respiratory departmentICU	Nurse practitioner	nurse	2	employment contract	≤4000	1	7 times or more per month	≥4time(s）	Suffering from chronic diseases	Yes	8	Yes	satisfied	Always	Always	Always	Always	Always	Always	Always	Always	Always	Always	Always	Always	Always	Agree	Agree	Strongly Agree	Strongly Disagree	Neutral	Neutral	94	99	95	92	100	100	Strongly Agree	Strongly Agree	Strongly Agree	Strongly Agree
372second	WeChat	N/A	493	male	26~30	bachelor's degree	Respiratory departmentICU	Nurse practitioner	nurse	6	employment contract	4000-8000	there is not	5-6 times/month	1time(s）	sub-health	No	7	No	neutral	Often	Always	Often	Often	Often	Sometimes	Rarely	Sometimes	Often	Sometimes	Sometimes	Often	Sometimes	Neutral	Disagree Somewhat	Agree	Disagree Somewhat	Disagree Somewhat	Neutral	50	55	55	81	88	64	Agree	Agree	neutral	neutral
192second	WeChat	N/A	268	male	26~30	bachelor's degree	syntheticalICU	nurse	nurse	3	employment contract	≤4000	there is not	7 times or more per month	0time(s）	sub-health	Yes	8	No	satisfied	Never	Never	Never	Never	Never	Never	Never	Never	Never	Never	Never	Never	Never	Strongly Disagree	Strongly Disagree	Strongly Disagree	Strongly Disagree	Strongly Disagree	Strongly Disagree	0	40	20	62	60	0	Strongly Agree	Strongly Agree	Strongly Agree	Strongly Agree
391second	WeChat	N/A	474	female	31~40	bachelor's degree	syntheticalICU	Nurse practitioner	nurse	12	employment contract	8000-12000	2	5-6 times/month	≥4time(s）	sub-health	No	18	Yes	neutral	Often	Sometimes	Sometimes	Always	Always	Often	Never	Sometimes	Always	Sometimes	Never	Rarely	Never	Neutral	Agree	Agree	Strongly Agree	Agree	Neutral	35	48	73	49	89	65	Strongly Agree	Agree	Agree	Strongly Agree
524second	WeChat	N/A	539	female	26~30	bachelor's degree	syntheticalICU	Nurse practitioner	nurse	6	employment contract	4000-8000	1	5-6 times/month	≥4time(s）	sub-health	No	15	No	neutral	Rarely	Sometimes	Always	Always	Always	Always	Never	Sometimes	Sometimes	Often	Always	Always	Rarely	Strongly Agree	Agree	Strongly Agree	Strongly Agree	Neutral	Disagree Somewhat	59	100	83	39	64	57	Strongly Agree	Strongly Agree	Strongly Agree	Strongly Agree
164second	WeChat	N/A	673	male	26~30	blow bachelor's degree	syntheticalICU	Nurse practitioner	nurse	3	employment contract	≤4000	there is not	7 times or more per month	≥4time(s）	sub-health	No	7	Yes	dissatisfied	Always	Never	Never	Sometimes	Always	Always	Never	Never	Never	Never	Never	Never	Never	Strongly Agree	Strongly Agree	Strongly Agree	Strongly Disagree	Neutral	Disagree Somewhat	100	100	100	100	100	58	Strongly Agree	Strongly Agree	Strongly Agree	Strongly Agree
606second	WeChat	N/A	647	female	31~40	bachelor's degree	syntheticalICU	nurse-in-charge	group leader	10	employment contract	≤4000	2	there is not	3time(s）	health	Yes	8	Yes	satisfied	Always	Often	Rarely	Sometimes	Often	Rarely	Never	Sometimes	Often	Rarely	Rarely	Sometimes	Never	Agree	Disagree Somewhat	Neutral	Disagree Somewhat	Agree	Agree	81	100	100	100	94	52	Strongly Agree	Strongly Agree	Strongly Agree	Strongly Agree
399second	WeChat	N/A	734	male	26~30	blow bachelor's degree	syntheticalICU	Nurse practitioner	nurse	3	Labor dispatch（第三方合同）	≤4000	there is not	7 times or more per month	≥4time(s）	health	Yes	8	No	neutral	Always	Always	Sometimes	Always	Always	Never	Never	Always	Always	Always	Never	Always	Never	Neutral	Strongly Disagree	Neutral	Neutral	Strongly Agree	Strongly Agree	100	100	100	100	100	100	Strongly Agree	Strongly Agree	Strongly Agree	Strongly Agree
332second	WeChat	N/A	507	female	31~40	bachelor's degree	syntheticalICU	nurse-in-charge	nurse	114	Labor dispatch（第三方合同）	4000-8000	1	1-2 times/month	0time(s）	sub-health	No	24	Yes	neutral	Always	Never	Always	Sometimes	Always	Always	Never	Always	Always	Always	Never	Always	Never	Strongly Agree	Strongly Agree	Strongly Agree	Strongly Agree	Neutral	Neutral	67	65	69	61	63	60	Strongly Agree	neutral	neutral	neutral
645second	WeChat	N/A	562	female	26~30	bachelor's degree	syntheticalICU	nurse	nurse	2	employment contract	4000-8000	there is not	5-6 times/month	1time(s）	health	No	24	No	neutral	Often	Never	Often	Always	Often	Often	Never	Often	Often	Often	Sometimes	Sometimes	Rarely	Neutral	Neutral	Neutral	Agree	Neutral	Neutral	60	89	86	62	80	78	Agree	Agree	Agree	Agree
1151second	WeChat	N/A	677	female	31~40	bachelor's degree	syntheticalICU	nurse-in-charge	nurse	7	employment contract	4000-8000	2	5-6 times/month	1time(s）	sub-health	No	24	Yes	neutral	Sometimes	Never	Always	Always	Always	Often	Never	Often	Always	Sometimes	Rarely	Rarely	Never	Disagree Somewhat	Strongly Disagree	Disagree Somewhat	Disagree Somewhat	Strongly Agree	Agree	100	100	100	91	100	75	Strongly Agree	Strongly Agree	Strongly Agree	Strongly Agree
550second	WeChat	N/A	706	female	31~40	bachelor's degree	syntheticalICU	nurse-in-charge	group leader	7	employment contract	8000-12000	2	5-6 times/month	2time(s）	Suffering from chronic diseases	Yes	12	Yes	dissatisfied	Often	Often	Always	Always	Always	Always	Rarely	Always	Always	Always	Always	Always	Rarely	Strongly Agree	Neutral	Strongly Agree	Strongly Agree	Agree	Agree	100	100	100	76	100	100	Strongly Agree	Agree	Agree	Agree
307second	WeChat	N/A	566	female	31~40	bachelor's degree	CCU	nurse-in-charge	nurse	10	employment contract	8000-12000	2	7 times or more per month	0time(s）	health	No	113	No	satisfied	Always	Never	Sometimes	Sometimes	Always	Never	Sometimes	Never	Always	Always	Never	Never	Sometimes	Neutral	Neutral	Disagree Somewhat	Neutral	Neutral	Strongly Agree	100	53	60	79	100	51	Strongly Agree	Strongly Agree	Strongly Agree	Strongly Agree
192second	WeChat	N/A	580	female	31~40	blow bachelor's degree	CCU	nurse-in-charge	nurse	13	employment contract	8000-12000	1	7 times or more per month	1time(s）	sub-health	Yes	12	No	neutral	Sometimes	Rarely	Rarely	Sometimes	Sometimes	Sometimes	Rarely	Sometimes	Sometimes	Sometimes	Sometimes	Sometimes	Sometimes	Agree	Agree	Agree	Agree	Agree	Agree	73	81	81	68	67	99	Agree	Agree	Agree	Agree
687second	WeChat	N/A	662	female	31~40	bachelor's degree	CCU	Nurse practitioner	nurse	13	employment contract	4000-8000	1	7 times or more per month	0time(s）	sub-health	Yes	54	Yes	satisfied	Always	Never	Always	Always	Always	Always	Never	Sometimes	Often	Sometimes	Never	Rarely	Never	Disagree Somewhat	Disagree Somewhat	Disagree Somewhat	Disagree Somewhat	Strongly Agree	Strongly Agree	100	100	100	89	99	57	Strongly Agree	Strongly Agree	neutral	Agree
223second	WeChat	N/A	413	female	31~40	bachelor's degree	CCU	nurse-in-charge	nurse	10	employment contract	4000-8000	1	7 times or more per month	0time(s）	sub-health	Yes	13	No	satisfied	Always	Never	Rarely	Sometimes	Always	Never	Never	Sometimes	Always	Often	Never	Never	Never	Disagree Somewhat	Disagree Somewhat	Disagree Somewhat	Disagree Somewhat	Agree	Agree	54	48	54	47	52	51	Strongly Agree	Strongly Agree	Strongly Agree	Strongly Agree
465second	WeChat	N/A	477	female	31~40	bachelor's degree	CCU	Nurse practitioner	nurse	12	employment contract	≤4000	there is not	7 times or more per month	0time(s）	sub-health	Yes	12	No	satisfied	Sometimes	Never	Sometimes	Never	Always	Sometimes	Never	Never	Sometimes	Never	Never	Never	Never	Strongly Disagree	Strongly Disagree	Strongly Disagree	Strongly Disagree	Strongly Agree	Neutral	64	58	69	72	67	62	Agree	Agree	Disagree Somewhat	Agree
639second	WeChat	N/A	492	female	31~40	bachelor's degree	CCU	nurse-in-charge	nurse	5	employment contract	4000-8000	1	7 times or more per month	0time(s）	sub-health	No	11	Yes	satisfied	Rarely	Never	Sometimes	Often	Always	Sometimes	Never	Rarely	Never	Always	Rarely	Rarely	Never	Strongly Disagree	Strongly Disagree	Strongly Disagree	Strongly Disagree	Strongly Agree	Strongly Agree	58	54	55	100	100	16	Strongly Agree	Strongly Agree	Strongly Agree	Strongly Agree
327second	WeChat	N/A	714	female	41~50	bachelor's degree	CCU	associate chief Nurse practitioner	head nurse	8	employment contract	8000-12000	1	there is not	≥4time(s）	sub-health	No	81	Yes	satisfied	Always	Never	Always	Always	Always	Never	Never	Never	Never	Never	Never	Always	Never	Strongly Agree	Strongly Disagree	Strongly Agree	Strongly Disagree	Strongly Agree	Agree	100	100	100	100	100	100	Strongly Agree	Strongly Agree	Strongly Agree	Strongly Agree
469second	WeChat	N/A	385	female	26~30	bachelor's degree	CCU	nurse-in-charge	nurse	8	employment contract	4000-8000	there is not	5-6 times/month	0time(s）	health	Yes	10	No	satisfied	Always	Never	Sometimes	Never	Never	Never	Never	Never	Often	Rarely	Never	Never	Never	Strongly Disagree	Strongly Disagree	Strongly Disagree	Strongly Disagree	Strongly Agree	Strongly Agree	100	56	20	100	18	0	Strongly Agree	Strongly Agree	neutral	Strongly Agree
401second	WeChat	N/A	605	female	31~40	bachelor's degree	CCU	nurse-in-charge	nurse	16	employment contract	8000-12000	1	7 times or more per month	≥4time(s）	sub-health	Yes	11	Yes	satisfied	Often	Never	Sometimes	Often	Always	Always	Never	Always	Often	Always	Rarely	Often	Never	Agree	Strongly Disagree	Neutral	Neutral	Strongly Agree	Neutral	60	100	80	82	100	70	Agree	Agree	Agree	Agree
376second	WeChat	N/A	588	female	26~30	bachelor's degree	CCU	Nurse practitioner	nurse	1	employment contract	8000-12000	there is not	7 times or more per month	0time(s）	Suffering from chronic diseases	Yes	12	No	satisfied	Always	Never	Rarely	Rarely	Often	Sometimes	Never	Sometimes	Sometimes	Often	Sometimes	Rarely	Rarely	Agree	Disagree Somewhat	Neutral	Disagree Somewhat	Agree	Agree	80	84	82	78	81	83	Agree	Agree	Agree	Agree
600second	WeChat	N/A	464	female	31~40	bachelor's degree	CCU	nurse-in-charge	nurse	14	employment contract	8000-12000	1	5-6 times/month	0time(s）	health	Yes	12	Yes	satisfied	Sometimes	Never	Rarely	Never	Always	Never	Never	Never	Never	Rarely	Never	Never	Never	Strongly Disagree	Strongly Disagree	Strongly Disagree	Strongly Disagree	Agree	Agree	100	60	50	80	80	0	Strongly Agree	Strongly Agree	Strongly Agree	Strongly Agree
413second	WeChat	N/A	652	female	41~50	bachelor's degree	CCU	associate chief Nurse practitioner	nurse	18	Formally under compilation	8000-12000	1	there is not	2time(s）	sub-health	Yes	13	Yes	satisfied	Always	Never	Always	Always	Always	Always	Never	Always	Often	Always	Rarely	Often	Rarely	Neutral	Strongly Disagree	Disagree Somewhat	Disagree Somewhat	Agree	Neutral	88	90	100	88	100	78	Agree	Agree	Agree	Agree
555second	WeChat	N/A	404	female	31~40	blow bachelor's degree	CCU	Nurse practitioner	nurse	8	employment contract	4000-8000	there is not	5-6 times/month	0time(s）	sub-health	Yes	12	No	satisfied	Sometimes	Rarely	Often	Sometimes	Always	Sometimes	Never	Rarely	Often	Sometimes	Rarely	Never	Never	Neutral	Strongly Disagree	Disagree Somewhat	Strongly Disagree	Strongly Disagree	Strongly Disagree	80	53	42	42	48	46	Agree	Agree	Agree	Agree
280second	WeChat	N/A	522	female	31~40	blow bachelor's degree	CCU	nurse-in-charge	nurse	5	employment contract	4000-8000	1	7 times or more per month	≥4time(s）	sub-health	Yes	13	No	satisfied	Always	Never	Sometimes	Rarely	Always	Sometimes	Never	Rarely	Rarely	Often	Rarely	Rarely	Never	Neutral	Neutral	Neutral	Neutral	Neutral	Neutral	75	42	80	79	81	65	Agree	Agree	Agree	Agree
415second	WeChat	N/A	468	female	31~40	bachelor's degree	CCU	nurse-in-charge	nurse	10	employment contract	8000-12000	2	7 times or more per month	≥4time(s）	health	Yes	10	No	satisfied	Often	Never	Rarely	Always	Always	Always	Never	Never	Always	Always	Never	Never	Never	Strongly Disagree	Strongly Disagree	Strongly Disagree	Strongly Disagree	Strongly Agree	Strongly Agree	48	54	42	95	100	17	Strongly Agree	Strongly Agree	Strongly Agree	Strongly Agree
210second	WeChat	N/A	705	male	31~40	bachelor's degree	syntheticalICU	nurse-in-charge	nurse	4	employment contract	4000-8000	1	7 times or more per month	0time(s）	sub-health	Yes	21	Yes	neutral	Always	Never	Rarely	Sometimes	Always	Often	Never	Often	Often	Often	Often	Sometimes	Never	Neutral	Neutral	Agree	Neutral	Disagree Somewhat	Disagree Somewhat	100	100	100	100	100	100	Agree	Agree	Agree	Agree
270second	WeChat	N/A	670	female	31~40	blow bachelor's degree	syntheticalICU	nurse-in-charge	group leader	10	employment contract	4000-8000	1	7 times or more per month	2time(s）	sub-health	No	21	No	neutral	Often	Never	Often	Often	Often	Rarely	Always	Sometimes	Often	Rarely	Rarely	Rarely	Never	Neutral	Neutral	Disagree Somewhat	Neutral	Agree	Agree	94	90	91	100	100	71	Strongly Agree	Strongly Agree	Strongly Agree	Strongly Agree
422second	WeChat	N/A	552	female	31~40	bachelor's degree	syntheticalICU	Nurse practitioner	nurse	6	employment contract	8000-12000	2	7 times or more per month	0time(s）	sub-health	Yes	16	Yes	satisfied	Always	Never	Sometimes	Sometimes	Always	Rarely	Never	Never	Never	Never	Never	Never	Never	Strongly Disagree	Strongly Disagree	Strongly Disagree	Strongly Disagree	Strongly Agree	Strongly Agree	93	98	47	95	100	12	Strongly Agree	Strongly Agree	Strongly Agree	Strongly Agree
422second	WeChat	N/A	693	female	26~30	bachelor's degree	syntheticalICU	Nurse practitioner	nurse	7	employment contract	8000-12000	1	7 times or more per month	≥4time(s）	sub-health	No	22	Yes	dissatisfied	Always	Never	Always	Sometimes	Always	Never	Never	Rarely	Rarely	Rarely	Rarely	Rarely	Never	Strongly Agree	Strongly Agree	Strongly Agree	Neutral	Strongly Agree	Strongly Agree	100	88	89	100	100	100	Strongly Agree	Strongly Agree	Strongly Agree	Strongly Agree
274second	WeChat	N/A	688	female	31~40	bachelor's degree	syntheticalICU	Nurse practitioner	nurse	11	employment contract	4000-8000	2	7 times or more per month	0time(s）	sub-health	Yes	21	Yes	satisfied	Always	Never	Rarely	Rarely	Always	Rarely	Never	Rarely	Never	Never	Never	Never	Never	Disagree Somewhat	Disagree Somewhat	Strongly Disagree	Strongly Disagree	Strongly Disagree	Strongly Disagree	100	100	99	100	100	100	Disagree Somewhat	Strongly Agree	Strongly Disagree	Strongly Agree
318second	WeChat	N/A	315	female	31~40	blow bachelor's degree	syntheticalICU	nurse-in-charge	nurse	14	employment contract	8000-12000	1	1-2 times/month	2time(s）	sub-health	No	16	Yes	satisfied	Always	Never	Sometimes	Often	Often	Rarely	Never	Sometimes	Always	Rarely	Rarely	Rarely	Never	Strongly Disagree	Strongly Disagree	Disagree Somewhat	Strongly Disagree	Disagree Somewhat	Disagree Somewhat	41	21	57	17	69	16	Agree	Agree	neutral	Agree
282second	WeChat	N/A	529	male	18~25	bachelor's degree	syntheticalICU	nurse	nurse	1	employment contract	8000-12000	there is not	7 times or more per month	2time(s）	sub-health	No	17	No	satisfied	Always	Rarely	Sometimes	Often	Often	Rarely	Never	Rarely	Always	Rarely	Rarely	Rarely	Never	Strongly Disagree	Strongly Disagree	Disagree Somewhat	Strongly Disagree	Strongly Agree	Strongly Agree	78	31	78	81	81	67	Strongly Agree	Strongly Agree	Strongly Agree	Strongly Agree
166second	WeChat	N/A	762	female	31~40	bachelor's degree	syntheticalICU	nurse-in-charge	nurse	12	employment contract	≤4000	there is not	1-2 times/month	2time(s）	Suffering from chronic diseases	No	31	Yes	neutral	Always	Always	Always	Always	Always	Always	Always	Always	Always	Always	Always	Always	Always	Strongly Agree	Strongly Agree	Strongly Agree	Strongly Agree	Strongly Agree	Strongly Agree	100	100	100	100	100	100	Strongly Agree	Strongly Agree	Strongly Agree	Strongly Agree
464second	WeChat	N/A	616	female	31~40	bachelor's degree	syntheticalICU	nurse-in-charge	nurse	4	employment contract	4000-8000	1	7 times or more per month	0time(s）	sub-health	No	16	Yes	satisfied	Always	Never	Never	Never	Sometimes	Never	Never	Always	Never	Always	Often	Always	Never	Agree	Agree	Strongly Agree	Strongly Agree	Strongly Agree	Strongly Agree	81	87	100	28	100	100	Strongly Agree	Strongly Agree	Strongly Agree	Strongly Agree
198second	WeChat	N/A	516	female	31~40	bachelor's degree	syntheticalICU	nurse-in-charge	nurse	14	employment contract	4000-8000	1	7 times or more per month	≥4time(s）	sub-health	Yes	14	Yes	neutral	Often	Rarely	Often	Often	Often	Often	Rarely	Often	Often	Often	Often	Often	Often	Agree	Agree	Agree	Agree	Agree	Agree	62	64	65	68	72	62	Agree	Agree	Agree	Agree
150second	WeChat	N/A	492	female	31~40	bachelor's degree	syntheticalICU	Nurse practitioner	nurse	4	employment contract	4000-8000	2	7 times or more per month	1time(s）	sub-health	Yes	21	No	neutral	Often	Rarely	Always	Always	Often	Sometimes	Rarely	Often	Often	Often	Sometimes	Often	Never	Neutral	Agree	Neutral	Neutral	Neutral	Neutral	48	59	71	65	64	70	Agree	Agree	Agree	Agree
304second	WeChat	N/A	589	female	26~30	blow bachelor's degree	syntheticalICU	Nurse practitioner	nurse	6	employment contract	4000-8000	there is not	7 times or more per month	2time(s）	sub-health	Yes	21	Yes	neutral	Sometimes	Never	Sometimes	Often	Always	Sometimes	Never	Sometimes	Never	Often	Never	Never	Never	Neutral	Agree	Agree	Agree	Agree	Agree	81	79	82	83	78	83	Agree	Agree	Agree	Agree
343second	WeChat	N/A	554	female	26~30	blow bachelor's degree	syntheticalICU	nurse	nurse	1	employment contract	4000-8000	there is not	5-6 times/month	0time(s）	health	Yes	21	No	satisfied	Always	Never	Rarely	Rarely	Always	Never	Never	Never	Always	Rarely	Rarely	Never	Never	Strongly Disagree	Strongly Disagree	Strongly Disagree	Strongly Disagree	Strongly Disagree	Strongly Disagree	100	100	80	60	100	21	Strongly Agree	Strongly Agree	Strongly Agree	Strongly Agree
734second	WeChat	N/A	514	female	31~40	bachelor's degree	syntheticalICU	nurse-in-charge	group leader	8	employment contract	4000-8000	1	7 times or more per month	0time(s）	sub-health	Yes	14	Yes	satisfied	Always	Never	Rarely	Often	Always	Always	Never	Often	Always	Always	Sometimes	Often	Never	Disagree Somewhat	Disagree Somewhat	Disagree Somewhat	Disagree Somewhat	Disagree Somewhat	Disagree Somewhat	63	67	77	73	65	63	Agree	Agree	Agree	Agree
262second	WeChat	N/A	685	male	31~40	bachelor's degree	syntheticalICU	associate chief Nurse practitioner	group leader	17	employment contract	4000-8000	1	3-4 times/month	1time(s）	sub-health	Yes	14	Yes	satisfied	Often	Rarely	Always	Sometimes	Always	Always	Never	Rarely	Rarely	Sometimes	Sometimes	Rarely	Never	Disagree Somewhat	Strongly Disagree	Strongly Disagree	Strongly Disagree	Strongly Disagree	Strongly Disagree	100	78	100	100	100	100	Agree	Strongly Agree	Agree	Strongly Agree
256second	WeChat	N/A	624	female	31~40	bachelor's degree	syntheticalICU	nurse-in-charge	nurse	10	employment contract	4000-8000	1	7 times or more per month	0time(s）	sub-health	No	16	Yes	satisfied	Always	Never	Often	Often	Always	Never	Rarely	Often	Always	Never	Often	Rarely	Never	Strongly Disagree	Strongly Disagree	Strongly Disagree	Strongly Disagree	Agree	Agree	100	82	88	100	94	60	Strongly Agree	Agree	Strongly Agree	neutral
383second	WeChat	N/A	441	female	31~40	bachelor's degree	syntheticalICU	nurse	nurse	13	employment contract	4000-8000	2	7 times or more per month	0time(s）	sub-health	No	21	No	satisfied	Often	Never	Sometimes	Rarely	Often	Often	Never	Rarely	Never	Often	Never	Never	Never	Disagree Somewhat	Strongly Disagree	Strongly Disagree	Disagree Somewhat	Disagree Somewhat	Disagree Somewhat	88	51	50	61	72	14	Strongly Agree	Strongly Agree	Agree	Strongly Agree
947second	WeChat	N/A	481	female	31~40	bachelor's degree	syntheticalICU	nurse-in-charge	nurse	12	employment contract	4000-8000	2	3-4 times/month	0time(s）	sub-health	No	21	Yes	satisfied	Often	Sometimes	Sometimes	Often	Often	Often	Never	Sometimes	Often	Often	Rarely	Sometimes	Never	Disagree Somewhat	Disagree Somewhat	Disagree Somewhat	Disagree Somewhat	Disagree Somewhat	Disagree Somewhat	63	66	70	67	61	67	neutral	neutral	neutral	neutral
1627second	WeChat	N/A	452	male	31~40	bachelor's degree	syntheticalICU	nurse-in-charge	group leader	11	employment contract	4000-8000	1	7 times or more per month	1time(s）	sub-health	No	14	Yes	dissatisfied	Often	Rarely	Always	Often	Always	Sometimes	Rarely	Often	Always	Often	Often	Often	Never	Strongly Agree	Disagree Somewhat	Agree	Agree	Strongly Agree	Agree	60	40	63	100	43	19	Strongly Agree	Strongly Agree	Strongly Agree	Strongly Agree
141second	WeChat	N/A	600	female	31~40	bachelor's degree	syntheticalICU	associate chief Nurse practitioner	nurse	4	employment contract	4000-8000	1	7 times or more per month	0time(s）	sub-health	Yes	21	No	neutral	Often	Often	Often	Often	Often	Often	Often	Often	Often	Often	Often	Often	Often	Agree	Agree	Agree	Agree	Agree	Agree	80	79	72	79	79	84	Agree	Agree	Agree	Agree
1184second	WeChat	N/A	555	female	31~40	bachelor's degree	syntheticalICU	Nurse practitioner	nurse	4	employment contract	4000-8000	1	7 times or more per month	1time(s）	sub-health	Yes	21	Yes	neutral	Sometimes	Never	Sometimes	Sometimes	Always	Sometimes	Never	Rarely	Always	Sometimes	Never	Never	Never	Disagree Somewhat	Disagree Somewhat	Neutral	Neutral	Agree	Agree	80	82	81	71	71	63	Strongly Agree	Strongly Agree	Strongly Agree	Strongly Agree
450second	WeChat	N/A	617	female	26~30	bachelor's degree	syntheticalICU	nurse-in-charge	nurse	4	employment contract	4000-8000	1	7 times or more per month	0time(s）	sub-health	Yes	15	No	satisfied	Always	Never	Always	Always	Always	Always	Always	Sometimes	Always	Always	Never	Never	Never	Disagree Somewhat	Disagree Somewhat	Agree	Disagree Somewhat	Agree	Agree	84	85	89	80	80	83	Agree	Agree	Agree	Agree
218second	WeChat	N/A	587	male	26~30	bachelor's degree	syntheticalICU	Nurse practitioner	nurse	7	employment contract	4000-8000	1	7 times or more per month	0time(s）	sub-health	No	21	No	dissatisfied	Always	Never	Never	Never	Often	Often	Never	Never	Always	Often	Never	Never	Never	Agree	Agree	Agree	Agree	Agree	Agree	61	80	100	83	80	62	Strongly Agree	Strongly Agree	Strongly Agree	Strongly Agree
697second	WeChat	N/A	665	female	31~40	bachelor's degree	syntheticalICU	nurse-in-charge	group leader	14	employment contract	4000-8000	there is not	7 times or more per month	2time(s）	sub-health	No	21	Yes	neutral	Always	Never	Often	Sometimes	Often	Sometimes	Never	Sometimes	Rarely	Sometimes	Never	Rarely	Never	Strongly Disagree	Strongly Disagree	Neutral	Disagree Somewhat	Agree	Agree	100	100	100	100	100	60	Strongly Agree	Strongly Agree	Strongly Agree	Strongly Agree
249second	WeChat	N/A	617	female	26~30	blow bachelor's degree	pediatricsICU	Nurse practitioner	nurse	5	employment contract	4000-8000	there is not	3-4 times/month	≥4time(s）	sub-health	No	10	No	neutral	Often	Never	Sometimes	Often	Often	Rarely	Never	Sometimes	Often	Often	Rarely	Rarely	Rarely	Agree	Neutral	Neutral	Disagree Somewhat	Agree	Neutral	88	100	79	84	89	70	Agree	Agree	Agree	Agree
538second	WeChat	N/A	609	female	31~40	bachelor's degree	pediatricsICU	nurse-in-charge	group leader	13	employment contract	8000-12000	1	7 times or more per month	≥4time(s）	sub-health	No	10	Yes	satisfied	Often	Never	Often	Often	Always	Rarely	Never	Sometimes	Often	Often	Never	Never	Never	Neutral	Neutral	Agree	Agree	Agree	Neutral	82	88	86	79	88	88	Agree	Agree	Agree	Agree
2762second	WeChat	N/A	522	female	18~25	bachelor's degree	pediatricsICU	nurse	nurse	1	employment contract	4000-8000	there is not	5-6 times/month	≥4time(s）	sub-health	Yes	10	No	neutral	Sometimes	Rarely	Rarely	Sometimes	Often	Often	Rarely	Sometimes	Often	Rarely	Rarely	Rarely	Rarely	Neutral	Neutral	Agree	Neutral	Agree	Disagree Somewhat	80	60	50	80	80	70	Agree	Agree	Agree	neutral
1953second	WeChat	N/A	637	female	31~40	bachelor's degree	syntheticalICU	Nurse practitioner	nurse	10	employment contract	4000-8000	1	there is not	0time(s）	sub-health	No	21	No	satisfied	Sometimes	Never	Rarely	Rarely	Often	Never	Never	Never	Rarely	Never	Never	Never	Never	Strongly Disagree	Strongly Disagree	Disagree Somewhat	Strongly Disagree	Strongly Disagree	Disagree Somewhat	84	90	100	90	100	84	Strongly Agree	Strongly Agree	Strongly Agree	Strongly Agree
255second	WeChat	N/A	425	female	31~40	bachelor's degree	syntheticalICU	nurse-in-charge	nurse	18	Formally under compilation	4000-8000	2	there is not	≥4time(s）	sub-health	Yes	21	Yes	satisfied	Always	Rarely	Often	Often	Always	Sometimes	Rarely	Rarely	Rarely	Sometimes	Rarely	Rarely	Rarely	Disagree Somewhat	Disagree Somewhat	Disagree Somewhat	Disagree Somewhat	Agree	Agree	42	40	42	82	66	39	Strongly Agree	Strongly Agree	Strongly Agree	Strongly Agree
668second	WeChat	N/A	613	female	41~50	bachelor's degree	pediatricsICU	nurse-in-charge	nurse	9	employment contract	≥12000	1	5-6 times/month	≥4time(s）	sub-health	Yes	10	Yes	neutral	Always	Never	Always	Always	Always	Rarely	Never	Rarely	Always	Sometimes	Rarely	Never	Never	Agree	Agree	Disagree Somewhat	Strongly Disagree	Strongly Agree	Strongly Agree	100	59	60	80	100	100	Strongly Agree	Strongly Agree	Strongly Agree	Strongly Agree
618second	WeChat	N/A	591	female	31~40	bachelor's degree	CCU	nurse-in-charge	nurse	15	employment contract	4000-8000	there is not	7 times or more per month	0time(s）	health	Yes	118	Yes	neutral	Often	Never	Often	Often	Always	Sometimes	Never	Rarely	Often	Often	Never	Never	Never	Disagree Somewhat	Disagree Somewhat	Neutral	Neutral	Neutral	Neutral	82	75	65	95	93	82	Agree	Agree	Agree	Agree
580second	WeChat	N/A	647	female	31~40	bachelor's degree	CCU	associate chief Nurse practitioner	group leader	17	employment contract	8000-12000	there is not	there is not	≥4time(s）	Suffering from chronic diseases	No	113	Yes	satisfied	Always	Never	Often	Sometimes	Always	Sometimes	Never	Sometimes	Always	Often	Never	Sometimes	Never	Agree	Disagree Somewhat	Agree	Strongly Disagree	Strongly Agree	Neutral	100	91	50	100	100	100	Agree	Agree	Agree	Agree
[truncated: 13 more columns]
